# Supplementary material for: Genome Sequencing and Comparative Analysis of Three Hanseniaspora uvarum Indigenous Wine Strains Reveal Remarkable Biotechnological Potential
Source: Front Microbiol. 2020 Jan 21;10:3133. doi: 10.3389/fmicb.2019.03133 (PMC6986195; doi:10.3389/fmicb.2019.03133)
Supplement: TABLE S1 — Annotation of heterozygous sites and availability of raw sequencing data. Full names of all the Hanseniaspora species included in this study are reported in the first column. In the second column, “yes” indicates that annotation of heterozygous sites is provided in the reference assembly, a “no” indicates that this information is not available. Availability of raw sequencing data (yes available, no not available) are reported in the 3rd column. [file Data_Sheet_1.xls]

## Sheet: Supplementary_table_1
	heterozygous sites in genomic assembly	raw data in SRA	% of heterozygous sites
Hanseniaspora uvarum H20	No	Yes	0.5124
Hanseniaspora uvarum H4	No	Yes	0.4781
Hanseniaspora uvarum H2	No	Yes	0.5561
Hanseniaspora guilliermondii, strain UTAD222	No	Yes	0.4566
Hanseniaspora pseudoguilliermondii strain ZIM213	No	Yes	0.2351
Hanseniaspora sp. NB-2018a strain CRUB 1928	No	No	NA
Hanseniaspora uvarum strain 34-9	No	No	NA
Hanseniaspora uvarum DSM 2768	No	Yes	0.654
Hanseniaspora uvarum strain CBA6001	No	No	NA
Hanseniaspora vineae strain T02/19AF	No	No	NA
Hanseniaspora vineae strain T02/05AF	No	No	NA
Hanseniaspora clermontiae strain NRRL Y-27515	No	yes	0.181
Hanseniaspora opuntiae strain AWRI3578	Yes	No	0.550818
Hanseniaspora osmophila strain AWRI3579	Yes	No	0.420425
Hanseniaspora singularis strain ZIM2326 Neza Cadez	No	Yes	0.215
Hanseniaspora uvarum strain AWRI3580	Yes	No	0.807768
Hanseniaspora uvarum strain AWRI3581	Yes	No	0.78219
Hanseniaspora valbyensis NRRL Y-1626	No	Yes	0.567

## Sheet: Supplementary_table_2
	H2
Domain_name	Count species	Tot domains in species	Count in Pan genome	Tot domains in Pan genome	P_over	P_under
PLA2_B	7	5839	16	30370	0.00543853	0.994561
Flocculin	44	5839	163	30370	0.00578992	0.99421
Mar3	2	5839	4	30370	0.0243201	0.97568
OPT	16	5839	55	30370	0.0258613	0.974139
Flo11	1	5839	2	30370	0.0369596	0.96304
Ost4	1	5839	2	30370	0.0369596	0.96304
Fibrillarin	2	5839	5	30370	0.0521349	0.947865
ERAP1_C	5	5839	16	30370	0.0694766	0.930523
ATP-synt_A	2	5839	6	30370	0.089583	0.910417
COX1	2	5839	6	30370	0.089583	0.910417
Dynein_light	2	5839	6	30370	0.089583	0.910417
S10_plectin	2	5839	6	30370	0.089583	0.910417
TFIIH_BTF_p62_N	2	5839	6	30370	0.089583	0.910417
Zeta_toxin	2	5839	6	30370	0.089583	0.910417
CLASP_N	1	5839	3	30370	0.0966709	0.903329
EPL1	1	5839	3	30370	0.0966709	0.903329
F-box	1	5839	3	30370	0.0966709	0.903329
HUN	1	5839	3	30370	0.0966709	0.903329
Kinetochor_Ybp2	1	5839	3	30370	0.0966709	0.903329
N-SET	1	5839	3	30370	0.0966709	0.903329
PDH	1	5839	3	30370	0.0966709	0.903329
SPC25	1	5839	3	30370	0.0966709	0.903329
Sterol-sensing	1	5839	3	30370	0.0966709	0.903329
Thioredoxin_7	1	5839	3	30370	0.0966709	0.903329
TP6A_N	1	5839	3	30370	0.0966709	0.903329
TPR_16	1	5839	3	30370	0.0966709	0.903329
Tup_N	1	5839	3	30370	0.0966709	0.903329
Vac7	1	5839	3	30370	0.0966709	0.903329
AA_permease	20	5839	83	30370	0.10508	0.89492
Alg6_Alg8	3	5839	10	30370	0.107607	0.892393
Sugar_tr	26	5839	111	30370	0.108648	0.891352
Alg14	2	5839	7	30370	0.134959	0.865041
Hydrolase_like2	2	5839	7	30370	0.134959	0.865041
Mnd1	2	5839	7	30370	0.134959	0.865041
PNGaseA	2	5839	7	30370	0.134959	0.865041
UCR_hinge	2	5839	7	30370	0.134959	0.865041
LRR_4	6	5839	23	30370	0.136771	0.863229
EF-hand_6	4	5839	15	30370	0.144812	0.855188
tRNA-synt_1g	4	5839	15	30370	0.144812	0.855188
zf-Tim10_DDP	9	5839	37	30370	0.158883	0.841117
AATase	1	5839	4	30370	0.169022	0.830978
Acetyltransf_7	1	5839	4	30370	0.169022	0.830978
Amidohydro_5	1	5839	4	30370	0.169022	0.830978
ApoO	1	5839	4	30370	0.169022	0.830978
ATP-grasp_4	1	5839	4	30370	0.169022	0.830978
CGI-121	1	5839	4	30370	0.169022	0.830978
Chs3p	1	5839	4	30370	0.169022	0.830978
Clathrin-link	1	5839	4	30370	0.169022	0.830978
Coa1	1	5839	4	30370	0.169022	0.830978
Complex1_LYR_1	1	5839	4	30370	0.169022	0.830978
Cpn10	1	5839	4	30370	0.169022	0.830978
CSTF2_hinge	1	5839	4	30370	0.169022	0.830978
DER1	1	5839	4	30370	0.169022	0.830978
DUF1744	1	5839	4	30370	0.169022	0.830978
DUF3449	1	5839	4	30370	0.169022	0.830978
DUF3748	1	5839	4	30370	0.169022	0.830978
DUF900	1	5839	4	30370	0.169022	0.830978
EF-hand_8	1	5839	4	30370	0.169022	0.830978
Fcf2	1	5839	4	30370	0.169022	0.830978
Form_Nir_trans	1	5839	4	30370	0.169022	0.830978
GATase_5	1	5839	4	30370	0.169022	0.830978
GFO_IDH_MocA_C	1	5839	4	30370	0.169022	0.830978
Git3	1	5839	4	30370	0.169022	0.830978
Glyco_tran_28_C	1	5839	4	30370	0.169022	0.830978
HisKA	1	5839	4	30370	0.169022	0.830978
Kin17_mid	1	5839	4	30370	0.169022	0.830978
MATH	1	5839	4	30370	0.169022	0.830978
Mei5	1	5839	4	30370	0.169022	0.830978
Methyltransf_12	1	5839	4	30370	0.169022	0.830978
Mis12	1	5839	4	30370	0.169022	0.830978
Mpv17_PMP22	1	5839	4	30370	0.169022	0.830978
MRP-S28	1	5839	4	30370	0.169022	0.830978
Mt_ATP-synt_D	1	5839	4	30370	0.169022	0.830978
NatB_MDM20	1	5839	4	30370	0.169022	0.830978
Nuf2	1	5839	4	30370	0.169022	0.830978
NUFIP1	1	5839	4	30370	0.169022	0.830978
OGG_N	1	5839	4	30370	0.169022	0.830978
P5-ATPase	1	5839	4	30370	0.169022	0.830978
Pcc1	1	5839	4	30370	0.169022	0.830978
Proteasom_Rpn13	1	5839	4	30370	0.169022	0.830978
Prp31_C	1	5839	4	30370	0.169022	0.830978
Ribosomal_L40e	1	5839	4	30370	0.169022	0.830978
Ribosomal_S27	1	5839	4	30370	0.169022	0.830978
RNA_pol_N	1	5839	4	30370	0.169022	0.830978
RNase_H2-Ydr279	1	5839	4	30370	0.169022	0.830978
SbcCD_C	1	5839	4	30370	0.169022	0.830978
Spc97_Spc98	1	5839	4	30370	0.169022	0.830978
STAG	1	5839	4	30370	0.169022	0.830978
Swi5	1	5839	4	30370	0.169022	0.830978
TAFII55_N	1	5839	4	30370	0.169022	0.830978
Vma12	1	5839	4	30370	0.169022	0.830978
Vps16_C	1	5839	4	30370	0.169022	0.830978
Vps8	1	5839	4	30370	0.169022	0.830978
zf-C3HC4_2	1	5839	4	30370	0.169022	0.830978
zf-C3HC4_3	1	5839	4	30370	0.169022	0.830978
zf-primase	1	5839	4	30370	0.169022	0.830978
zinc_ribbon_6	1	5839	4	30370	0.169022	0.830978
PAP_central	3	5839	12	30370	0.185241	0.814759
ATP_sub_h	2	5839	8	30370	0.186275	0.813725
BSD	2	5839	8	30370	0.186275	0.813725
Cg6151-P	2	5839	8	30370	0.186275	0.813725
DAD	2	5839	8	30370	0.186275	0.813725
DAGK_cat	2	5839	8	30370	0.186275	0.813725
FCH	2	5839	8	30370	0.186275	0.813725
G-gamma	2	5839	8	30370	0.186275	0.813725
HhH-GPD	2	5839	8	30370	0.186275	0.813725
HIM1	2	5839	8	30370	0.186275	0.813725
HPIH	2	5839	8	30370	0.186275	0.813725
MBF1	2	5839	8	30370	0.186275	0.813725
Prenyltransf	2	5839	8	30370	0.186275	0.813725
Pterin_4a	2	5839	8	30370	0.186275	0.813725
Serinc	2	5839	8	30370	0.186275	0.813725
SNAP	2	5839	8	30370	0.186275	0.813725
Spo7	2	5839	8	30370	0.186275	0.813725
Spt4	2	5839	8	30370	0.186275	0.813725
Syntaxin-18_N	2	5839	8	30370	0.186275	0.813725
V-SNARE_C	2	5839	8	30370	0.186275	0.813725
Vfa1	2	5839	8	30370	0.186275	0.813725
zf-AN1	2	5839	8	30370	0.186275	0.813725
zf-rbx1	2	5839	8	30370	0.186275	0.813725
WD40	201	5839	992	30370	0.188211	0.811789
zf-RING_2	6	5839	25	30370	0.190769	0.809231
UBA	5	5839	21	30370	0.202989	0.797011
Sec1	7	5839	30	30370	0.205936	0.794064
Flocculin_t3	10	5839	44	30370	0.212774	0.787226
FAD_binding_1	4	5839	17	30370	0.215937	0.784063
GRAM	4	5839	17	30370	0.215937	0.784063
HAD_2	4	5839	17	30370	0.215937	0.784063
adh_short	11	5839	49	30370	0.22049	0.77951
Fungal_trans_2	6	5839	26	30370	0.220532	0.779468
AAA_23	3	5839	13	30370	0.229242	0.770758
AhpC-TSA	3	5839	13	30370	0.229242	0.770758
AIRS_C	3	5839	13	30370	0.229242	0.770758
FAT	3	5839	13	30370	0.229242	0.770758
FolB	3	5839	13	30370	0.229242	0.770758
Glyco_hydro_3	3	5839	13	30370	0.229242	0.770758
Med26	3	5839	13	30370	0.229242	0.770758
Peptidase_M22	3	5839	13	30370	0.229242	0.770758
PRK	3	5839	13	30370	0.229242	0.770758
Pyridox_oxidase	3	5839	13	30370	0.229242	0.770758
Response_reg	3	5839	13	30370	0.229242	0.770758
SH3_2	3	5839	13	30370	0.229242	0.770758
Zip	3	5839	13	30370	0.229242	0.770758
S1	7	5839	31	30370	0.233938	0.766062
Exo_endo_phos	10	5839	45	30370	0.235939	0.764061
zf-C2H2	10	5839	45	30370	0.235939	0.764061
FAD_binding_2	5	5839	22	30370	0.236741	0.763259
60KD_IMP	2	5839	9	30370	0.241545	0.758455
Abhydrolase_5	2	5839	9	30370	0.241545	0.758455
AIRS	2	5839	9	30370	0.241545	0.758455
Aldose_epim	2	5839	9	30370	0.241545	0.758455
Chitin_synth_2	2	5839	9	30370	0.241545	0.758455
CPSase_L_D3	2	5839	9	30370	0.241545	0.758455
DFP	2	5839	9	30370	0.241545	0.758455
DUF2370	2	5839	9	30370	0.241545	0.758455
DUF2431	2	5839	9	30370	0.241545	0.758455
DUF572	2	5839	9	30370	0.241545	0.758455
DUF908	2	5839	9	30370	0.241545	0.758455
eIF3_p135	2	5839	9	30370	0.241545	0.758455
EMP70	2	5839	9	30370	0.241545	0.758455
G-alpha	2	5839	9	30370	0.241545	0.758455
HTH_Tnp_Tc5	2	5839	9	30370	0.241545	0.758455
Ilm1	2	5839	9	30370	0.241545	0.758455
Lipase_3	2	5839	9	30370	0.241545	0.758455
MIT	2	5839	9	30370	0.241545	0.758455
Na_sulph_symp	2	5839	9	30370	0.241545	0.758455
NAD_binding_4	2	5839	9	30370	0.241545	0.758455
NPR3	2	5839	9	30370	0.241545	0.758455
Pex2_Pex12	2	5839	9	30370	0.241545	0.758455
PHP	2	5839	9	30370	0.241545	0.758455
Prenyltrans_2	2	5839	9	30370	0.241545	0.758455
Rft-1	2	5839	9	30370	0.241545	0.758455
RuvB_N	2	5839	9	30370	0.241545	0.758455
SAGA-Tad1	2	5839	9	30370	0.241545	0.758455
Stb3	2	5839	9	30370	0.241545	0.758455
Thioredoxin_4	2	5839	9	30370	0.241545	0.758455
Ubie_methyltran	2	5839	9	30370	0.241545	0.758455
X8	2	5839	9	30370	0.241545	0.758455
1-cysPrx_C	1	5839	5	30370	0.246946	0.753054
2OG-FeII_Oxy	1	5839	5	30370	0.246946	0.753054
2OG-FeII_Oxy_3	1	5839	5	30370	0.246946	0.753054
6PGD	1	5839	5	30370	0.246946	0.753054
A_deamin	1	5839	5	30370	0.246946	0.753054
AAA_25	1	5839	5	30370	0.246946	0.753054
AATF-Che1	1	5839	5	30370	0.246946	0.753054
Abi	1	5839	5	30370	0.246946	0.753054
Acatn	1	5839	5	30370	0.246946	0.753054
ACC_central	1	5839	5	30370	0.246946	0.753054
AcetylCoA_hyd_C	1	5839	5	30370	0.246946	0.753054
AcetylCoA_hydro	1	5839	5	30370	0.246946	0.753054
ACT_7	1	5839	5	30370	0.246946	0.753054
Acyl_transf_1	1	5839	5	30370	0.246946	0.753054
Ada3	1	5839	5	30370	0.246946	0.753054
ADH_zinc_N_2	1	5839	5	30370	0.246946	0.753054
AdoHcyase_NAD	1	5839	5	30370	0.246946	0.753054
AdoMet_MTase	1	5839	5	30370	0.246946	0.753054
ADSL_C	1	5839	5	30370	0.246946	0.753054
AFG1_ATPase	1	5839	5	30370	0.246946	0.753054
AFT	1	5839	5	30370	0.246946	0.753054
AHS1	1	5839	5	30370	0.246946	0.753054
AHS2	1	5839	5	30370	0.246946	0.753054
AICARFT_IMPCHas	1	5839	5	30370	0.246946	0.753054
AIM24	1	5839	5	30370	0.246946	0.753054
AIRC	1	5839	5	30370	0.246946	0.753054
AlaDh_PNT_C	1	5839	5	30370	0.246946	0.753054
Alb1	1	5839	5	30370	0.246946	0.753054
Aldolase_II	1	5839	5	30370	0.246946	0.753054
Alk_phosphatase	1	5839	5	30370	0.246946	0.753054
ALMT	1	5839	5	30370	0.246946	0.753054
ALO	1	5839	5	30370	0.246946	0.753054
Alpha-amylase	1	5839	5	30370	0.246946	0.753054
Alpha-amylase_C	1	5839	5	30370	0.246946	0.753054
Alpha-mann_mid	1	5839	5	30370	0.246946	0.753054
ALS_ss_C	1	5839	5	30370	0.246946	0.753054
AMPKBI	1	5839	5	30370	0.246946	0.753054
Ank_4	1	5839	5	30370	0.246946	0.753054
Anoctamin	1	5839	5	30370	0.246946	0.753054
AP_endonuc_2	1	5839	5	30370	0.246946	0.753054
APC10	1	5839	5	30370	0.246946	0.753054
Apc15p	1	5839	5	30370	0.246946	0.753054
Apc4	1	5839	5	30370	0.246946	0.753054
APG5	1	5839	5	30370	0.246946	0.753054
APG9	1	5839	5	30370	0.246946	0.753054
Arb2	1	5839	5	30370	0.246946	0.753054
Arg_tRNA_synt_N	1	5839	5	30370	0.246946	0.753054
Arrestin_N	1	5839	5	30370	0.246946	0.753054
ASL_C2	1	5839	5	30370	0.246946	0.753054
Asp_protease	1	5839	5	30370	0.246946	0.753054
Asparaginase	1	5839	5	30370	0.246946	0.753054
ATE_C	1	5839	5	30370	0.246946	0.753054
ATE_N	1	5839	5	30370	0.246946	0.753054
ATG_C	1	5839	5	30370	0.246946	0.753054
ATG13	1	5839	5	30370	0.246946	0.753054
ATG22	1	5839	5	30370	0.246946	0.753054
ATG27	1	5839	5	30370	0.246946	0.753054
Atg8	1	5839	5	30370	0.246946	0.753054
ATP_bind_3	1	5839	5	30370	0.246946	0.753054
ATP_bind_4	1	5839	5	30370	0.246946	0.753054
ATP_transf	1	5839	5	30370	0.246946	0.753054
ATP-grasp	1	5839	5	30370	0.246946	0.753054
ATP-sulfurylase	1	5839	5	30370	0.246946	0.753054
ATP-synt_10	1	5839	5	30370	0.246946	0.753054
ATP-synt_S1	1	5839	5	30370	0.246946	0.753054
ATP12	1	5839	5	30370	0.246946	0.753054
Atx10homo_assoc	1	5839	5	30370	0.246946	0.753054
Autophagy_act_C	1	5839	5	30370	0.246946	0.753054
Autophagy_Cterm	1	5839	5	30370	0.246946	0.753054
B-block_TFIIIC	1	5839	5	30370	0.246946	0.753054
B3_4	1	5839	5	30370	0.246946	0.753054
B5	1	5839	5	30370	0.246946	0.753054
B56	1	5839	5	30370	0.246946	0.753054
Bac_GDH	1	5839	5	30370	0.246946	0.753054
Bac_surface_Ag	1	5839	5	30370	0.246946	0.753054
BAG	1	5839	5	30370	0.246946	0.753054
BAH	1	5839	5	30370	0.246946	0.753054
Bax1-I	1	5839	5	30370	0.246946	0.753054
BCIP	1	5839	5	30370	0.246946	0.753054
BCNT	1	5839	5	30370	0.246946	0.753054
BCS1_N	1	5839	5	30370	0.246946	0.753054
Beach	1	5839	5	30370	0.246946	0.753054
Beta-Casp	1	5839	5	30370	0.246946	0.753054
Beta-lactamase	1	5839	5	30370	0.246946	0.753054
BHD_1	1	5839	5	30370	0.246946	0.753054
BHD_2	1	5839	5	30370	0.246946	0.753054
BING4CT	1	5839	5	30370	0.246946	0.753054
BNR	1	5839	5	30370	0.246946	0.753054
BOP1NT	1	5839	5	30370	0.246946	0.753054
Bot1p	1	5839	5	30370	0.246946	0.753054
BP28CT	1	5839	5	30370	0.246946	0.753054
BRE1	1	5839	5	30370	0.246946	0.753054
BRF1	1	5839	5	30370	0.246946	0.753054
BTB_2	1	5839	5	30370	0.246946	0.753054
Bud13	1	5839	5	30370	0.246946	0.753054
BUD22	1	5839	5	30370	0.246946	0.753054
Bystin	1	5839	5	30370	0.246946	0.753054
C1_4	1	5839	5	30370	0.246946	0.753054
CAF1	1	5839	5	30370	0.246946	0.753054
CAF1A	1	5839	5	30370	0.246946	0.753054
Calcipressin	1	5839	5	30370	0.246946	0.753054
CAP_C	1	5839	5	30370	0.246946	0.753054
CAP_N	1	5839	5	30370	0.246946	0.753054
Carb_kinase	1	5839	5	30370	0.246946	0.753054
Carboxyl_trans	1	5839	5	30370	0.246946	0.753054
CAS_CSE1	1	5839	5	30370	0.246946	0.753054
Catalase-rel	1	5839	5	30370	0.246946	0.753054
CbiA	1	5839	5	30370	0.246946	0.753054
CBM_21	1	5839	5	30370	0.246946	0.753054
CBM_48	1	5839	5	30370	0.246946	0.753054
CDC24	1	5839	5	30370	0.246946	0.753054
CDC37_C	1	5839	5	30370	0.246946	0.753054
CDC37_M	1	5839	5	30370	0.246946	0.753054
CDC73	1	5839	5	30370	0.246946	0.753054
Chalcone	1	5839	5	30370	0.246946	0.753054
ChAPs	1	5839	5	30370	0.246946	0.753054
Choline_kinase	1	5839	5	30370	0.246946	0.753054
Choline_transpo	1	5839	5	30370	0.246946	0.753054
CHZ	1	5839	5	30370	0.246946	0.753054
CIAPIN1	1	5839	5	30370	0.246946	0.753054
Cid2	1	5839	5	30370	0.246946	0.753054
Citrate_synt	1	5839	5	30370	0.246946	0.753054
Clathrin_H_link	1	5839	5	30370	0.246946	0.753054
CLN3	1	5839	5	30370	0.246946	0.753054
ClpS	1	5839	5	30370	0.246946	0.753054
CLU	1	5839	5	30370	0.246946	0.753054
Cnd1	1	5839	5	30370	0.246946	0.753054
Cnd3	1	5839	5	30370	0.246946	0.753054
Coatamer_beta_C	1	5839	5	30370	0.246946	0.753054
Coatomer_b_Cpla	1	5839	5	30370	0.246946	0.753054
cobW	1	5839	5	30370	0.246946	0.753054
CobW_C	1	5839	5	30370	0.246946	0.753054
COG4	1	5839	5	30370	0.246946	0.753054
COG6	1	5839	5	30370	0.246946	0.753054
COPI_C	1	5839	5	30370	0.246946	0.753054
Coq4	1	5839	5	30370	0.246946	0.753054
COX15-CtaA	1	5839	5	30370	0.246946	0.753054
COX5B	1	5839	5	30370	0.246946	0.753054
COX7C	1	5839	5	30370	0.246946	0.753054
CPDase	1	5839	5	30370	0.246946	0.753054
CPL	1	5839	5	30370	0.246946	0.753054
CPSF100_C	1	5839	5	30370	0.246946	0.753054
CPSF73-100_C	1	5839	5	30370	0.246946	0.753054
CRAL_TRIO_2	1	5839	5	30370	0.246946	0.753054
Creatinase_N	1	5839	5	30370	0.246946	0.753054
CRF1	1	5839	5	30370	0.246946	0.753054
CRM1_C	1	5839	5	30370	0.246946	0.753054
Cse1	1	5839	5	30370	0.246946	0.753054
CtaG_Cox11	1	5839	5	30370	0.246946	0.753054
Ctf8	1	5839	5	30370	0.246946	0.753054
Ctr	1	5839	5	30370	0.246946	0.753054
Cut8_C	1	5839	5	30370	0.246946	0.753054
CwfJ_C_1	1	5839	5	30370	0.246946	0.753054
CwfJ_C_2	1	5839	5	30370	0.246946	0.753054
Cytochrom_C1	1	5839	5	30370	0.246946	0.753054
Cytokin_check_N	1	5839	5	30370	0.246946	0.753054
D-ser_dehydrat	1	5839	5	30370	0.246946	0.753054
D123	1	5839	5	30370	0.246946	0.753054
Dak2	1	5839	5	30370	0.246946	0.753054
DALR_1	1	5839	5	30370	0.246946	0.753054
DAP3	1	5839	5	30370	0.246946	0.753054
DBINO	1	5839	5	30370	0.246946	0.753054
DBP10CT	1	5839	5	30370	0.246946	0.753054
DcpS_C	1	5839	5	30370	0.246946	0.753054
DDOST_48kD	1	5839	5	30370	0.246946	0.753054
Dfp1_Him1_M	1	5839	5	30370	0.246946	0.753054
DHH	1	5839	5	30370	0.246946	0.753054
DHHA2	1	5839	5	30370	0.246946	0.753054
DHO_dh	1	5839	5	30370	0.246946	0.753054
DHQ_synthase	1	5839	5	30370	0.246946	0.753054
DHquinase_I	1	5839	5	30370	0.246946	0.753054
DIL	1	5839	5	30370	0.246946	0.753054
DIT1_PvcA	1	5839	5	30370	0.246946	0.753054
DLH	1	5839	5	30370	0.246946	0.753054
DNA_gyraseB	1	5839	5	30370	0.246946	0.753054
DNA_ligase_A_C	1	5839	5	30370	0.246946	0.753054
DNA_ligase_A_M	1	5839	5	30370	0.246946	0.753054
DNA_ligase_A_N	1	5839	5	30370	0.246946	0.753054
DNA_pol_A	1	5839	5	30370	0.246946	0.753054
DNA_pol_A_exo1	1	5839	5	30370	0.246946	0.753054
DNA_pol_phi	1	5839	5	30370	0.246946	0.753054
DNA_primase_lrg	1	5839	5	30370	0.246946	0.753054
DNA_primase_S	1	5839	5	30370	0.246946	0.753054
DNA_RNApol_7kD	1	5839	5	30370	0.246946	0.753054
DNA_topoisoIV	1	5839	5	30370	0.246946	0.753054
Dna2	1	5839	5	30370	0.246946	0.753054
Dopey_N	1	5839	5	30370	0.246946	0.753054
DOT1	1	5839	5	30370	0.246946	0.753054
Drf_FH3	1	5839	5	30370	0.246946	0.753054
Drf_GBD	1	5839	5	30370	0.246946	0.753054
DRIM	1	5839	5	30370	0.246946	0.753054
DRMBL	1	5839	5	30370	0.246946	0.753054
DS	1	5839	5	30370	0.246946	0.753054
dsrm	1	5839	5	30370	0.246946	0.753054
DUF106	1	5839	5	30370	0.246946	0.753054
DUF1077	1	5839	5	30370	0.246946	0.753054
DUF1162	1	5839	5	30370	0.246946	0.753054
DUF1212	1	5839	5	30370	0.246946	0.753054
DUF1227	1	5839	5	30370	0.246946	0.753054
DUF1325	1	5839	5	30370	0.246946	0.753054
DUF1546	1	5839	5	30370	0.246946	0.753054
DUF1620	1	5839	5	30370	0.246946	0.753054
DUF1640	1	5839	5	30370	0.246946	0.753054
DUF1674	1	5839	5	30370	0.246946	0.753054
DUF1682	1	5839	5	30370	0.246946	0.753054
DUF1689	1	5839	5	30370	0.246946	0.753054
DUF1713	1	5839	5	30370	0.246946	0.753054
DUF1726	1	5839	5	30370	0.246946	0.753054
DUF1729	1	5839	5	30370	0.246946	0.753054
DUF1752	1	5839	5	30370	0.246946	0.753054
DUF1762	1	5839	5	30370	0.246946	0.753054
DUF1776	1	5839	5	30370	0.246946	0.753054
DUF1900	1	5839	5	30370	0.246946	0.753054
DUF1981	1	5839	5	30370	0.246946	0.753054
DUF1998	1	5839	5	30370	0.246946	0.753054
DUF2011	1	5839	5	30370	0.246946	0.753054
DUF2036	1	5839	5	30370	0.246946	0.753054
DUF21	1	5839	5	30370	0.246946	0.753054
DUF2183	1	5839	5	30370	0.246946	0.753054
DUF2373	1	5839	5	30370	0.246946	0.753054
DUF2392	1	5839	5	30370	0.246946	0.753054
DUF2404	1	5839	5	30370	0.246946	0.753054
DUF2405	1	5839	5	30370	0.246946	0.753054
DUF2406	1	5839	5	30370	0.246946	0.753054
DUF2407	1	5839	5	30370	0.246946	0.753054
DUF2410	1	5839	5	30370	0.246946	0.753054
DUF2413	1	5839	5	30370	0.246946	0.753054
DUF2416	1	5839	5	30370	0.246946	0.753054
DUF2420	1	5839	5	30370	0.246946	0.753054
DUF2421	1	5839	5	30370	0.246946	0.753054
DUF2427	1	5839	5	30370	0.246946	0.753054
DUF2435	1	5839	5	30370	0.246946	0.753054
DUF2638	1	5839	5	30370	0.246946	0.753054
DUF2722	1	5839	5	30370	0.246946	0.753054
DUF2781	1	5839	5	30370	0.246946	0.753054
DUF3074	1	5839	5	30370	0.246946	0.753054
DUF3321	1	5839	5	30370	0.246946	0.753054
DUF3336	1	5839	5	30370	0.246946	0.753054
DUF3385	1	5839	5	30370	0.246946	0.753054
DUF3402	1	5839	5	30370	0.246946	0.753054
DUF3414	1	5839	5	30370	0.246946	0.753054
DUF3437	1	5839	5	30370	0.246946	0.753054
DUF3441	1	5839	5	30370	0.246946	0.753054
DUF3507	1	5839	5	30370	0.246946	0.753054
DUF3535	1	5839	5	30370	0.246946	0.753054
DUF3591	1	5839	5	30370	0.246946	0.753054
DUF3608	1	5839	5	30370	0.246946	0.753054
DUF3661	1	5839	5	30370	0.246946	0.753054
DUF367	1	5839	5	30370	0.246946	0.753054
DUF3722	1	5839	5	30370	0.246946	0.753054
DUF3752	1	5839	5	30370	0.246946	0.753054
DUF3767	1	5839	5	30370	0.246946	0.753054
DUF3808	1	5839	5	30370	0.246946	0.753054
DUF3812	1	5839	5	30370	0.246946	0.753054
DUF3815	1	5839	5	30370	0.246946	0.753054
DUF3819	1	5839	5	30370	0.246946	0.753054
DUF383	1	5839	5	30370	0.246946	0.753054
DUF384	1	5839	5	30370	0.246946	0.753054
DUF4050	1	5839	5	30370	0.246946	0.753054
DUF410	1	5839	5	30370	0.246946	0.753054
DUF4110	1	5839	5	30370	0.246946	0.753054
DUF4112	1	5839	5	30370	0.246946	0.753054
DUF4137	1	5839	5	30370	0.246946	0.753054
DUF4208	1	5839	5	30370	0.246946	0.753054
DUF4448	1	5839	5	30370	0.246946	0.753054
DUF500	1	5839	5	30370	0.246946	0.753054
DUF544	1	5839	5	30370	0.246946	0.753054
DUF592	1	5839	5	30370	0.246946	0.753054
DUF726	1	5839	5	30370	0.246946	0.753054
DUF89	1	5839	5	30370	0.246946	0.753054
DUF913	1	5839	5	30370	0.246946	0.753054
DUF946	1	5839	5	30370	0.246946	0.753054
DUF947	1	5839	5	30370	0.246946	0.753054
DWNN	1	5839	5	30370	0.246946	0.753054
E1_DerP2_DerF2	1	5839	5	30370	0.246946	0.753054
E3_binding	1	5839	5	30370	0.246946	0.753054
EB1	1	5839	5	30370	0.246946	0.753054
Ebp2	1	5839	5	30370	0.246946	0.753054
ECH	1	5839	5	30370	0.246946	0.753054
ECM11	1	5839	5	30370	0.246946	0.753054
ECR1_N	1	5839	5	30370	0.246946	0.753054
EF_assoc_1	1	5839	5	30370	0.246946	0.753054
EF_assoc_2	1	5839	5	30370	0.246946	0.753054
EF-1_beta_acid	1	5839	5	30370	0.246946	0.753054
EF1_GNE	1	5839	5	30370	0.246946	0.753054
EIF_2_alpha	1	5839	5	30370	0.246946	0.753054
eIF-5a	1	5839	5	30370	0.246946	0.753054
eIF2_C	1	5839	5	30370	0.246946	0.753054
eIF3_subunit	1	5839	5	30370	0.246946	0.753054
ELFV_dehydrog	1	5839	5	30370	0.246946	0.753054
EMG1	1	5839	5	30370	0.246946	0.753054
End3	1	5839	5	30370	0.246946	0.753054
Endonuclease_NS	1	5839	5	30370	0.246946	0.753054
Enolase_C	1	5839	5	30370	0.246946	0.753054
EOS1	1	5839	5	30370	0.246946	0.753054
EPSP_synthase	1	5839	5	30370	0.246946	0.753054
EST1	1	5839	5	30370	0.246946	0.753054
ETF_alpha	1	5839	5	30370	0.246946	0.753054
ETF_QO	1	5839	5	30370	0.246946	0.753054
Exo70	1	5839	5	30370	0.246946	0.753054
EXOSC1	1	5839	5	30370	0.246946	0.753054
F-box-like	1	5839	5	30370	0.246946	0.753054
F420_oxidored	1	5839	5	30370	0.246946	0.753054
FA_desaturase	1	5839	5	30370	0.246946	0.753054
FAD_binding_3	1	5839	5	30370	0.246946	0.753054
Fasciclin	1	5839	5	30370	0.246946	0.753054
FbpA	1	5839	5	30370	0.246946	0.753054
FDX-ACB	1	5839	5	30370	0.246946	0.753054
Fe_hyd_lg_C	1	5839	5	30370	0.246946	0.753054
Fe-S_biosyn	1	5839	5	30370	0.246946	0.753054
Fer2	1	5839	5	30370	0.246946	0.753054
Fer2_3	1	5839	5	30370	0.246946	0.753054
Fer4_17	1	5839	5	30370	0.246946	0.753054
Fer4_20	1	5839	5	30370	0.246946	0.753054
Fes1	1	5839	5	30370	0.246946	0.753054
FH2	1	5839	5	30370	0.246946	0.753054
Fig1	1	5839	5	30370	0.246946	0.753054
Fip1	1	5839	5	30370	0.246946	0.753054
Fis1_TPR_C	1	5839	5	30370	0.246946	0.753054
FLILHELTA	1	5839	5	30370	0.246946	0.753054
FMN_dh	1	5839	5	30370	0.246946	0.753054
FMN_red	1	5839	5	30370	0.246946	0.753054
Fmp27_GFWDK	1	5839	5	30370	0.246946	0.753054
Fmp27_SW	1	5839	5	30370	0.246946	0.753054
Fmp27_WPPW	1	5839	5	30370	0.246946	0.753054
Frataxin_Cyay	1	5839	5	30370	0.246946	0.753054
FumaraseC_C	1	5839	5	30370	0.246946	0.753054
Fumble	1	5839	5	30370	0.246946	0.753054
G_glu_transpept	1	5839	5	30370	0.246946	0.753054
G6PD_C	1	5839	5	30370	0.246946	0.753054
Gaa1	1	5839	5	30370	0.246946	0.753054
GAF_2	1	5839	5	30370	0.246946	0.753054
Gal_mutarotas_2	1	5839	5	30370	0.246946	0.753054
GARS_A	1	5839	5	30370	0.246946	0.753054
GARS_C	1	5839	5	30370	0.246946	0.753054
GATase_4	1	5839	5	30370	0.246946	0.753054
GATase_6	1	5839	5	30370	0.246946	0.753054
GCD14	1	5839	5	30370	0.246946	0.753054
GCS	1	5839	5	30370	0.246946	0.753054
GCV_H	1	5839	5	30370	0.246946	0.753054
GCV_T	1	5839	5	30370	0.246946	0.753054
GCV_T_C	1	5839	5	30370	0.246946	0.753054
GHMP_kinases_C	1	5839	5	30370	0.246946	0.753054
GIDA_assoc_3	1	5839	5	30370	0.246946	0.753054
GLE1	1	5839	5	30370	0.246946	0.753054
Gln-synt_C	1	5839	5	30370	0.246946	0.753054
Glu_syn_central	1	5839	5	30370	0.246946	0.753054
Glu_synthase	1	5839	5	30370	0.246946	0.753054
Glyco_hydro_17	1	5839	5	30370	0.246946	0.753054
Glyco_hydro_18	1	5839	5	30370	0.246946	0.753054
Glyco_hydro_31	1	5839	5	30370	0.246946	0.753054
Glyco_hydro_38	1	5839	5	30370	0.246946	0.753054
Glyco_hydro_38C	1	5839	5	30370	0.246946	0.753054
Glyco_hydro_65m	1	5839	5	30370	0.246946	0.753054
Glyco_hydro_65N	1	5839	5	30370	0.246946	0.753054
Glyco_hydro_92	1	5839	5	30370	0.246946	0.753054
Glyco_trans_1_4	1	5839	5	30370	0.246946	0.753054
Glyco_transf_8	1	5839	5	30370	0.246946	0.753054
Glycos_transf_3	1	5839	5	30370	0.246946	0.753054
Glycos_transf_4	1	5839	5	30370	0.246946	0.753054
GMP_synt_C	1	5839	5	30370	0.246946	0.753054
GNAT_acetyltr_2	1	5839	5	30370	0.246946	0.753054
Gon7	1	5839	5	30370	0.246946	0.753054
Gp_dh_C	1	5839	5	30370	0.246946	0.753054
GPI-anchored	1	5839	5	30370	0.246946	0.753054
Gpi1	1	5839	5	30370	0.246946	0.753054
GPP34	1	5839	5	30370	0.246946	0.753054
GRASP55_65	1	5839	5	30370	0.246946	0.753054
GRIP	1	5839	5	30370	0.246946	0.753054
GrpE	1	5839	5	30370	0.246946	0.753054
Gsf2	1	5839	5	30370	0.246946	0.753054
GSH_synthase	1	5839	5	30370	0.246946	0.753054
GST_C_2	1	5839	5	30370	0.246946	0.753054
GST_N	1	5839	5	30370	0.246946	0.753054
GST_N_2	1	5839	5	30370	0.246946	0.753054
GTP_CH_N	1	5839	5	30370	0.246946	0.753054
GTP_cyclohydroI	1	5839	5	30370	0.246946	0.753054
GTPase_Cys_C	1	5839	5	30370	0.246946	0.753054
Guanylate_cyc	1	5839	5	30370	0.246946	0.753054
GWT1	1	5839	5	30370	0.246946	0.753054
GXGXG	1	5839	5	30370	0.246946	0.753054
GYF	1	5839	5	30370	0.246946	0.753054
HDA2-3	1	5839	5	30370	0.246946	0.753054
HECT_2	1	5839	5	30370	0.246946	0.753054
Helicase_C_3	1	5839	5	30370	0.246946	0.753054
Helicase_RecD	1	5839	5	30370	0.246946	0.753054
HEM4	1	5839	5	30370	0.246946	0.753054
HHH_7	1	5839	5	30370	0.246946	0.753054
Hid1	1	5839	5	30370	0.246946	0.753054
Hira	1	5839	5	30370	0.246946	0.753054
HisG	1	5839	5	30370	0.246946	0.753054
HisG_C	1	5839	5	30370	0.246946	0.753054
Histidinol_dh	1	5839	5	30370	0.246946	0.753054
HMA	1	5839	5	30370	0.246946	0.753054
HMG_CoA_synt_C	1	5839	5	30370	0.246946	0.753054
HMG-CoA_red	1	5839	5	30370	0.246946	0.753054
Homoserine_dh	1	5839	5	30370	0.246946	0.753054
HORMA	1	5839	5	30370	0.246946	0.753054
HPPK	1	5839	5	30370	0.246946	0.753054
Hpt	1	5839	5	30370	0.246946	0.753054
HRDC	1	5839	5	30370	0.246946	0.753054
HSCB_C	1	5839	5	30370	0.246946	0.753054
HSP90	1	5839	5	30370	0.246946	0.753054
HTH_44	1	5839	5	30370	0.246946	0.753054
HTH_9	1	5839	5	30370	0.246946	0.753054
ICMT	1	5839	5	30370	0.246946	0.753054
IGPD	1	5839	5	30370	0.246946	0.753054
IGPS	1	5839	5	30370	0.246946	0.753054
IKI3	1	5839	5	30370	0.246946	0.753054
IlvC	1	5839	5	30370	0.246946	0.753054
ILVD_EDD	1	5839	5	30370	0.246946	0.753054
IlvN	1	5839	5	30370	0.246946	0.753054
IMS_C	1	5839	5	30370	0.246946	0.753054
INCENP_ARK-bind	1	5839	5	30370	0.246946	0.753054
Inhibitor_I9	1	5839	5	30370	0.246946	0.753054
Inositol_P	1	5839	5	30370	0.246946	0.753054
Ion_trans_2	1	5839	5	30370	0.246946	0.753054
Ipi1_N	1	5839	5	30370	0.246946	0.753054
Ish1	1	5839	5	30370	0.246946	0.753054
Ist1	1	5839	5	30370	0.246946	0.753054
IU_nuc_hydro	1	5839	5	30370	0.246946	0.753054
JmjC	1	5839	5	30370	0.246946	0.753054
K_trans	1	5839	5	30370	0.246946	0.753054
KA1	1	5839	5	30370	0.246946	0.753054
Kdo	1	5839	5	30370	0.246946	0.753054
Kelch_1	1	5839	5	30370	0.246946	0.753054
Kelch_3	1	5839	5	30370	0.246946	0.753054
Kelch_5	1	5839	5	30370	0.246946	0.753054
KilA-N	1	5839	5	30370	0.246946	0.753054
Kinetocho_Slk19	1	5839	5	30370	0.246946	0.753054
KOW	1	5839	5	30370	0.246946	0.753054
KRE9	1	5839	5	30370	0.246946	0.753054
Kri1	1	5839	5	30370	0.246946	0.753054
Kri1_C	1	5839	5	30370	0.246946	0.753054
La	1	5839	5	30370	0.246946	0.753054
Las1	1	5839	5	30370	0.246946	0.753054
LCAT	1	5839	5	30370	0.246946	0.753054
LCM	1	5839	5	30370	0.246946	0.753054
LDB19	1	5839	5	30370	0.246946	0.753054
Ldh_1_C	1	5839	5	30370	0.246946	0.753054
Lectin_leg-like	1	5839	5	30370	0.246946	0.753054
Leo1	1	5839	5	30370	0.246946	0.753054
LETM1	1	5839	5	30370	0.246946	0.753054
LeuA_dimer	1	5839	5	30370	0.246946	0.753054
Leuk-A4-hydro_C	1	5839	5	30370	0.246946	0.753054
Lgl_C	1	5839	5	30370	0.246946	0.753054
Lipase_GDSL_2	1	5839	5	30370	0.246946	0.753054
LNS2	1	5839	5	30370	0.246946	0.753054
LON	1	5839	5	30370	0.246946	0.753054
Lon_C	1	5839	5	30370	0.246946	0.753054
Longin	1	5839	5	30370	0.246946	0.753054
LsmAD	1	5839	5	30370	0.246946	0.753054
LUC7	1	5839	5	30370	0.246946	0.753054
Lung_7-TM_R	1	5839	5	30370	0.246946	0.753054
M16C_assoc	1	5839	5	30370	0.246946	0.753054
Maf	1	5839	5	30370	0.246946	0.753054
Maf1	1	5839	5	30370	0.246946	0.753054
Mak10	1	5839	5	30370	0.246946	0.753054
Mak16	1	5839	5	30370	0.246946	0.753054
Malate_synthase	1	5839	5	30370	0.246946	0.753054
malic	1	5839	5	30370	0.246946	0.753054
Malic_M	1	5839	5	30370	0.246946	0.753054
Mannosyl_trans	1	5839	5	30370	0.246946	0.753054
MaoC_dehydrat_N	1	5839	5	30370	0.246946	0.753054
MaoC_dehydratas	1	5839	5	30370	0.246946	0.753054
MAP65_ASE1	1	5839	5	30370	0.246946	0.753054
MAT1	1	5839	5	30370	0.246946	0.753054
MBA1	1	5839	5	30370	0.246946	0.753054
MCM2_N	1	5839	5	30370	0.246946	0.753054
Mcp5_PH	1	5839	5	30370	0.246946	0.753054
Med1	1	5839	5	30370	0.246946	0.753054
Med16	1	5839	5	30370	0.246946	0.753054
Med17	1	5839	5	30370	0.246946	0.753054
Med18	1	5839	5	30370	0.246946	0.753054
Med4	1	5839	5	30370	0.246946	0.753054
Med7	1	5839	5	30370	0.246946	0.753054
Med8	1	5839	5	30370	0.246946	0.753054
Meth_synt_2	1	5839	5	30370	0.246946	0.753054
Methyltransf_15	1	5839	5	30370	0.246946	0.753054
Methyltransf_4	1	5839	5	30370	0.246946	0.753054
Methyltransf_8	1	5839	5	30370	0.246946	0.753054
Methyltrn_RNA_3	1	5839	5	30370	0.246946	0.753054
Mgm101p	1	5839	5	30370	0.246946	0.753054
MgsA_C	1	5839	5	30370	0.246946	0.753054
Mhr1	1	5839	5	30370	0.246946	0.753054
Mid2	1	5839	5	30370	0.246946	0.753054
MIF4G_like	1	5839	5	30370	0.246946	0.753054
MIF4G_like_2	1	5839	5	30370	0.246946	0.753054
Mit_KHE1	1	5839	5	30370	0.246946	0.753054
Mit_ribos_Mrp51	1	5839	5	30370	0.246946	0.753054
Mitofilin	1	5839	5	30370	0.246946	0.753054
MKT1_N	1	5839	5	30370	0.246946	0.753054
MMR_HSR1_C	1	5839	5	30370	0.246946	0.753054
MMS19_C	1	5839	5	30370	0.246946	0.753054
Mo25	1	5839	5	30370	0.246946	0.753054
MoeZ_MoeB	1	5839	5	30370	0.246946	0.753054
MOR2-PAG1_C	1	5839	5	30370	0.246946	0.753054
MOR2-PAG1_N	1	5839	5	30370	0.246946	0.753054
Mpp10	1	5839	5	30370	0.246946	0.753054
Mre11_DNA_bind	1	5839	5	30370	0.246946	0.753054
mRNA_cap_C	1	5839	5	30370	0.246946	0.753054
mRNA_cap_enzyme	1	5839	5	30370	0.246946	0.753054
mRNA_triPase	1	5839	5	30370	0.246946	0.753054
MRP-L27	1	5839	5	30370	0.246946	0.753054
MRP-L28	1	5839	5	30370	0.246946	0.753054
MRP-S25	1	5839	5	30370	0.246946	0.753054
Mrr_cat	1	5839	5	30370	0.246946	0.753054
Mt_ATP-synt_B	1	5839	5	30370	0.246946	0.753054
MTS	1	5839	5	30370	0.246946	0.753054
muHD	1	5839	5	30370	0.246946	0.753054
Mur_ligase_M	1	5839	5	30370	0.246946	0.753054
Myosin_TH1	1	5839	5	30370	0.246946	0.753054
Myotub-related	1	5839	5	30370	0.246946	0.753054
N1221	1	5839	5	30370	0.246946	0.753054
N2227	1	5839	5	30370	0.246946	0.753054
N6-adenineMlase	1	5839	5	30370	0.246946	0.753054
NAD_binding_3	1	5839	5	30370	0.246946	0.753054
NAD_Gly3P_dh_C	1	5839	5	30370	0.246946	0.753054
NAD_Gly3P_dh_N	1	5839	5	30370	0.246946	0.753054
NAPRTase	1	5839	5	30370	0.246946	0.753054
NCA2	1	5839	5	30370	0.246946	0.753054
NDT80_PhoG	1	5839	5	30370	0.246946	0.753054
Nfu_N	1	5839	5	30370	0.246946	0.753054
Nic96	1	5839	5	30370	0.246946	0.753054
NifU	1	5839	5	30370	0.246946	0.753054
NIR_SIR	1	5839	5	30370	0.246946	0.753054
NMT	1	5839	5	30370	0.246946	0.753054
NMT_C	1	5839	5	30370	0.246946	0.753054
NOB1_Zn_bind	1	5839	5	30370	0.246946	0.753054
Noc2	1	5839	5	30370	0.246946	0.753054
NOC3p	1	5839	5	30370	0.246946	0.753054
Nodulin-like	1	5839	5	30370	0.246946	0.753054
NOG1	1	5839	5	30370	0.246946	0.753054
NOGCT	1	5839	5	30370	0.246946	0.753054
Not1	1	5839	5	30370	0.246946	0.753054
NPL4	1	5839	5	30370	0.246946	0.753054
Nrap	1	5839	5	30370	0.246946	0.753054
NRDE	1	5839	5	30370	0.246946	0.753054
Nro1	1	5839	5	30370	0.246946	0.753054
Nse4_C	1	5839	5	30370	0.246946	0.753054
Nsp1_C	1	5839	5	30370	0.246946	0.753054
NT-C2	1	5839	5	30370	0.246946	0.753054
NUC130_3NT	1	5839	5	30370	0.246946	0.753054
NUC173	1	5839	5	30370	0.246946	0.753054
Nucleoporin_C	1	5839	5	30370	0.246946	0.753054
Nucleoporin_N	1	5839	5	30370	0.246946	0.753054
Nucleoside_tran	1	5839	5	30370	0.246946	0.753054
Nup35_RRM	1	5839	5	30370	0.246946	0.753054
Nup96	1	5839	5	30370	0.246946	0.753054
OHCU_decarbox	1	5839	5	30370	0.246946	0.753054
Opy2	1	5839	5	30370	0.246946	0.753054
ORC2	1	5839	5	30370	0.246946	0.753054
ORC4_C	1	5839	5	30370	0.246946	0.753054
ORMDL	1	5839	5	30370	0.246946	0.753054
OTU	1	5839	5	30370	0.246946	0.753054
Oxidored-like	1	5839	5	30370	0.246946	0.753054
P_proprotein	1	5839	5	30370	0.246946	0.753054
P16-Arc	1	5839	5	30370	0.246946	0.753054
P34-Arc	1	5839	5	30370	0.246946	0.753054
P5CR_dimer	1	5839	5	30370	0.246946	0.753054
PA	1	5839	5	30370	0.246946	0.753054
PABP	1	5839	5	30370	0.246946	0.753054
Paf1	1	5839	5	30370	0.246946	0.753054
Pal1	1	5839	5	30370	0.246946	0.753054
Pam16	1	5839	5	30370	0.246946	0.753054
PAP_assoc	1	5839	5	30370	0.246946	0.753054
PAP_RNA-bind	1	5839	5	30370	0.246946	0.753054
PAS	1	5839	5	30370	0.246946	0.753054
PAT1	1	5839	5	30370	0.246946	0.753054
PAXNEB	1	5839	5	30370	0.246946	0.753054
PB1	1	5839	5	30370	0.246946	0.753054
PC_rep	1	5839	5	30370	0.246946	0.753054
PC4	1	5839	5	30370	0.246946	0.753054
PCI_Csn8	1	5839	5	30370	0.246946	0.753054
PCNA_C	1	5839	5	30370	0.246946	0.753054
PCRF	1	5839	5	30370	0.246946	0.753054
PDCD2_C	1	5839	5	30370	0.246946	0.753054
PDEase_I	1	5839	5	30370	0.246946	0.753054
PDEase_II	1	5839	5	30370	0.246946	0.753054
PEMT	1	5839	5	30370	0.246946	0.753054
Pep3_Vps18	1	5839	5	30370	0.246946	0.753054
Peptidase_C14	1	5839	5	30370	0.246946	0.753054
Peptidase_C50	1	5839	5	30370	0.246946	0.753054
Peptidase_C54	1	5839	5	30370	0.246946	0.753054
Peptidase_M14	1	5839	5	30370	0.246946	0.753054
Peptidase_M3	1	5839	5	30370	0.246946	0.753054
Peptidase_M76	1	5839	5	30370	0.246946	0.753054
Peptidase_S64	1	5839	5	30370	0.246946	0.753054
Per1	1	5839	5	30370	0.246946	0.753054
peroxidase	1	5839	5	30370	0.246946	0.753054
PEX11	1	5839	5	30370	0.246946	0.753054
Pex14_N	1	5839	5	30370	0.246946	0.753054
PFU	1	5839	5	30370	0.246946	0.753054
PGA2	1	5839	5	30370	0.246946	0.753054
PGI	1	5839	5	30370	0.246946	0.753054
PH_10	1	5839	5	30370	0.246946	0.753054
PH_5	1	5839	5	30370	0.246946	0.753054
PH_8	1	5839	5	30370	0.246946	0.753054
Phos_pyr_kin	1	5839	5	30370	0.246946	0.753054
PI-PLC-X	1	5839	5	30370	0.246946	0.753054
PI-PLC-Y	1	5839	5	30370	0.246946	0.753054
PIG-L	1	5839	5	30370	0.246946	0.753054
PIG-U	1	5839	5	30370	0.246946	0.753054
PIG-X	1	5839	5	30370	0.246946	0.753054
PigN	1	5839	5	30370	0.246946	0.753054
PIH1	1	5839	5	30370	0.246946	0.753054
Pik1	1	5839	5	30370	0.246946	0.753054
PINIT	1	5839	5	30370	0.246946	0.753054
Pirin_C	1	5839	5	30370	0.246946	0.753054
PK_C	1	5839	5	30370	0.246946	0.753054
PLDc	1	5839	5	30370	0.246946	0.753054
Plus-3	1	5839	5	30370	0.246946	0.753054
PNPOx_C	1	5839	5	30370	0.246946	0.753054
POC1	1	5839	5	30370	0.246946	0.753054
PolyA_pol	1	5839	5	30370	0.246946	0.753054
Polyketide_cyc	1	5839	5	30370	0.246946	0.753054
Polysacc_deac_1	1	5839	5	30370	0.246946	0.753054
Polysacc_synt_4	1	5839	5	30370	0.246946	0.753054
POP1	1	5839	5	30370	0.246946	0.753054
POPLD	1	5839	5	30370	0.246946	0.753054
Porphobil_deamC	1	5839	5	30370	0.246946	0.753054
Pox_MCEL	1	5839	5	30370	0.246946	0.753054
Ppx-GppA	1	5839	5	30370	0.246946	0.753054
Pr_beta_C	1	5839	5	30370	0.246946	0.753054
PRA-CH	1	5839	5	30370	0.246946	0.753054
PRA-PH	1	5839	5	30370	0.246946	0.753054
PRAI	1	5839	5	30370	0.246946	0.753054
PRKCSH_1	1	5839	5	30370	0.246946	0.753054
PRKCSH-like	1	5839	5	30370	0.246946	0.753054
PRMT5	1	5839	5	30370	0.246946	0.753054
Pro_CA	1	5839	5	30370	0.246946	0.753054
Pro_dh	1	5839	5	30370	0.246946	0.753054
PRO8NT	1	5839	5	30370	0.246946	0.753054
PROCN	1	5839	5	30370	0.246946	0.753054
PROCT	1	5839	5	30370	0.246946	0.753054
ProRS-C_1	1	5839	5	30370	0.246946	0.753054
Prp18	1	5839	5	30370	0.246946	0.753054
PRP3	1	5839	5	30370	0.246946	0.753054
PRP8_domainIV	1	5839	5	30370	0.246946	0.753054
PS_Dcarbxylase	1	5839	5	30370	0.246946	0.753054
PSP1	1	5839	5	30370	0.246946	0.753054
Pterin_bind	1	5839	5	30370	0.246946	0.753054
PTH2	1	5839	5	30370	0.246946	0.753054
PTPLA	1	5839	5	30370	0.246946	0.753054
PUA_2	1	5839	5	30370	0.246946	0.753054
PUL	1	5839	5	30370	0.246946	0.753054
PYC_OADA	1	5839	5	30370	0.246946	0.753054
Pyridoxal_deC	1	5839	5	30370	0.246946	0.753054
RA	1	5839	5	30370	0.246946	0.753054
Rad1	1	5839	5	30370	0.246946	0.753054
Rad21_Rec8_N	1	5839	5	30370	0.246946	0.753054
Rad33	1	5839	5	30370	0.246946	0.753054
Rad54_N	1	5839	5	30370	0.246946	0.753054
RAI1	1	5839	5	30370	0.246946	0.753054
Ran-binding	1	5839	5	30370	0.246946	0.753054
Rap1-DNA-bind	1	5839	5	30370	0.246946	0.753054
Rapamycin_bind	1	5839	5	30370	0.246946	0.753054
Raptor_N	1	5839	5	30370	0.246946	0.753054
Ras_bdg_2	1	5839	5	30370	0.246946	0.753054
RasGAP_C	1	5839	5	30370	0.246946	0.753054
RasGEF_N_2	1	5839	5	30370	0.246946	0.753054
Rav1p_C	1	5839	5	30370	0.246946	0.753054
Rax2	1	5839	5	30370	0.246946	0.753054
Redoxin	1	5839	5	30370	0.246946	0.753054
Rep_fac-A_C	1	5839	5	30370	0.246946	0.753054
ResIII	1	5839	5	30370	0.246946	0.753054
RFC1	1	5839	5	30370	0.246946	0.753054
RGS	1	5839	5	30370	0.246946	0.753054
Rhomboid	1	5839	5	30370	0.246946	0.753054
Rib_5-P_isom_A	1	5839	5	30370	0.246946	0.753054
RibD_C	1	5839	5	30370	0.246946	0.753054
Ribonuc_2-5A	1	5839	5	30370	0.246946	0.753054
Ribonuc_red_lgC	1	5839	5	30370	0.246946	0.753054
Ribonuc_red_lgN	1	5839	5	30370	0.246946	0.753054
Ribonuc_red_sm	1	5839	5	30370	0.246946	0.753054
Ribonuclease_3	1	5839	5	30370	0.246946	0.753054
Ribonuclease_T2	1	5839	5	30370	0.246946	0.753054
Ribophorin_I	1	5839	5	30370	0.246946	0.753054
Ribos_L4_asso_C	1	5839	5	30370	0.246946	0.753054
Ribosomal_L12	1	5839	5	30370	0.246946	0.753054
Ribosomal_L14e	1	5839	5	30370	0.246946	0.753054
Ribosomal_L17	1	5839	5	30370	0.246946	0.753054
Ribosomal_L18_c	1	5839	5	30370	0.246946	0.753054
Ribosomal_L32p	1	5839	5	30370	0.246946	0.753054
Ribosomal_L50	1	5839	5	30370	0.246946	0.753054
Ribosomal_L6e	1	5839	5	30370	0.246946	0.753054
Ribosomal_S14	1	5839	5	30370	0.246946	0.753054
Ribosomal_S18	1	5839	5	30370	0.246946	0.753054
Ribosomal_S28e	1	5839	5	30370	0.246946	0.753054
Ribosomal_S3_C	1	5839	5	30370	0.246946	0.753054
Ribosomal_S4e	1	5839	5	30370	0.246946	0.753054
RICTOR_M	1	5839	5	30370	0.246946	0.753054
RICTOR_N	1	5839	5	30370	0.246946	0.753054
RICTOR_V	1	5839	5	30370	0.246946	0.753054
Rieske	1	5839	5	30370	0.246946	0.753054
RimK	1	5839	5	30370	0.246946	0.753054
RIX1	1	5839	5	30370	0.246946	0.753054
RMMBL	1	5839	5	30370	0.246946	0.753054
RNA_lig_T4_1	1	5839	5	30370	0.246946	0.753054
RNA_pol	1	5839	5	30370	0.246946	0.753054
RNA_pol_3_Rpc31	1	5839	5	30370	0.246946	0.753054
RNA_pol_I_A49	1	5839	5	30370	0.246946	0.753054
RNA_pol_I_TF	1	5839	5	30370	0.246946	0.753054
RNA_pol_Rbc25	1	5839	5	30370	0.246946	0.753054
RNA_pol_Rpa2_4	1	5839	5	30370	0.246946	0.753054
RNA_pol_Rpb5_C	1	5839	5	30370	0.246946	0.753054
RNA_pol_Rpb6	1	5839	5	30370	0.246946	0.753054
RNA_pol_Rpc34	1	5839	5	30370	0.246946	0.753054
RNA_pol_Rpc4	1	5839	5	30370	0.246946	0.753054
RNA_pol_Rpc82	1	5839	5	30370	0.246946	0.753054
RNA_polI_A14	1	5839	5	30370	0.246946	0.753054
RNA_polI_A34	1	5839	5	30370	0.246946	0.753054
RNA12	1	5839	5	30370	0.246946	0.753054
RNase_H	1	5839	5	30370	0.246946	0.753054
RNase_P_p30	1	5839	5	30370	0.246946	0.753054
Rotamase	1	5839	5	30370	0.246946	0.753054
RPAP1_C	1	5839	5	30370	0.246946	0.753054
RPAP1_N	1	5839	5	30370	0.246946	0.753054
RPM2	1	5839	5	30370	0.246946	0.753054
Rpn3_C	1	5839	5	30370	0.246946	0.753054
RPN7	1	5839	5	30370	0.246946	0.753054
RPOL_N	1	5839	5	30370	0.246946	0.753054
RPT	1	5839	5	30370	0.246946	0.753054
RQC	1	5839	5	30370	0.246946	0.753054
RRF	1	5839	5	30370	0.246946	0.753054
RRM_4	1	5839	5	30370	0.246946	0.753054
RRN3	1	5839	5	30370	0.246946	0.753054
RRN7	1	5839	5	30370	0.246946	0.753054
rRNA_proc-arch	1	5839	5	30370	0.246946	0.753054
Rrp15p	1	5839	5	30370	0.246946	0.753054
RRP7	1	5839	5	30370	0.246946	0.753054
Rsm22	1	5839	5	30370	0.246946	0.753054
RTC_insert	1	5839	5	30370	0.246946	0.753054
RXT2_N	1	5839	5	30370	0.246946	0.753054
Rxt3	1	5839	5	30370	0.246946	0.753054
S-AdoMet_synt_C	1	5839	5	30370	0.246946	0.753054
S-AdoMet_synt_M	1	5839	5	30370	0.246946	0.753054
SAC3_GANP	1	5839	5	30370	0.246946	0.753054
Sad1_UNC	1	5839	5	30370	0.246946	0.753054
SAM_2	1	5839	5	30370	0.246946	0.753054
Sas10	1	5839	5	30370	0.246946	0.753054
SBDS_C	1	5839	5	30370	0.246946	0.753054
SCA7	1	5839	5	30370	0.246946	0.753054
Scm3	1	5839	5	30370	0.246946	0.753054
SCO1-SenC	1	5839	5	30370	0.246946	0.753054
Scramblase	1	5839	5	30370	0.246946	0.753054
Scs3p	1	5839	5	30370	0.246946	0.753054
SDA1	1	5839	5	30370	0.246946	0.753054
SE	1	5839	5	30370	0.246946	0.753054
Sec15	1	5839	5	30370	0.246946	0.753054
Sec16	1	5839	5	30370	0.246946	0.753054
Sec16_C	1	5839	5	30370	0.246946	0.753054
Sec20	1	5839	5	30370	0.246946	0.753054
Sec2p	1	5839	5	30370	0.246946	0.753054
Sec31	1	5839	5	30370	0.246946	0.753054
Sec6	1	5839	5	30370	0.246946	0.753054
Sec61_beta	1	5839	5	30370	0.246946	0.753054
Sec62	1	5839	5	30370	0.246946	0.753054
SecE	1	5839	5	30370	0.246946	0.753054
Sedlin_N	1	5839	5	30370	0.246946	0.753054
Semialdhyde_dhC	1	5839	5	30370	0.246946	0.753054
SEN1_N	1	5839	5	30370	0.246946	0.753054
SEP	1	5839	5	30370	0.246946	0.753054
Sgf11	1	5839	5	30370	0.246946	0.753054
SGL	1	5839	5	30370	0.246946	0.753054
SGS	1	5839	5	30370	0.246946	0.753054
SH2_2	1	5839	5	30370	0.246946	0.753054
SHD1	1	5839	5	30370	0.246946	0.753054
She9_MDM33	1	5839	5	30370	0.246946	0.753054
Shikimate_DH	1	5839	5	30370	0.246946	0.753054
Shikimate_dh_N	1	5839	5	30370	0.246946	0.753054
SHQ1	1	5839	5	30370	0.246946	0.753054
Sin_N	1	5839	5	30370	0.246946	0.753054
Sin3_corepress	1	5839	5	30370	0.246946	0.753054
Sirohm_synth_M	1	5839	5	30370	0.246946	0.753054
SKI	1	5839	5	30370	0.246946	0.753054
SKN1	1	5839	5	30370	0.246946	0.753054
Skp1	1	5839	5	30370	0.246946	0.753054
Skp1_POZ	1	5839	5	30370	0.246946	0.753054
SLD3	1	5839	5	30370	0.246946	0.753054
SMK-1	1	5839	5	30370	0.246946	0.753054
SnAC	1	5839	5	30370	0.246946	0.753054
SNase	1	5839	5	30370	0.246946	0.753054
Sof1	1	5839	5	30370	0.246946	0.753054
SOG2	1	5839	5	30370	0.246946	0.753054
Spb1_C	1	5839	5	30370	0.246946	0.753054
SPC22	1	5839	5	30370	0.246946	0.753054
Spc7	1	5839	5	30370	0.246946	0.753054
SpoIIE	1	5839	5	30370	0.246946	0.753054
SPT16	1	5839	5	30370	0.246946	0.753054
Spt20	1	5839	5	30370	0.246946	0.753054
Spt5_N	1	5839	5	30370	0.246946	0.753054
Spt5-NGN	1	5839	5	30370	0.246946	0.753054
SPT6_acidic	1	5839	5	30370	0.246946	0.753054
SQS_PSY	1	5839	5	30370	0.246946	0.753054
SRP40_C	1	5839	5	30370	0.246946	0.753054
SRR1	1	5839	5	30370	0.246946	0.753054
SSB	1	5839	5	30370	0.246946	0.753054
SSF	1	5839	5	30370	0.246946	0.753054
Ssl1	1	5839	5	30370	0.246946	0.753054
SSrecog	1	5839	5	30370	0.246946	0.753054
STE	1	5839	5	30370	0.246946	0.753054
Ste5_C	1	5839	5	30370	0.246946	0.753054
Steroid_dh	1	5839	5	30370	0.246946	0.753054
Sterol_MT_C	1	5839	5	30370	0.246946	0.753054
SUA5	1	5839	5	30370	0.246946	0.753054
Sua5_yciO_yrdC	1	5839	5	30370	0.246946	0.753054
Succ_DH_flav_C	1	5839	5	30370	0.246946	0.753054
Sulfatase	1	5839	5	30370	0.246946	0.753054
SurE	1	5839	5	30370	0.246946	0.753054
SURF1	1	5839	5	30370	0.246946	0.753054
Svf1	1	5839	5	30370	0.246946	0.753054
Swi3	1	5839	5	30370	0.246946	0.753054
SWIB	1	5839	5	30370	0.246946	0.753054
Syntaxin_2	1	5839	5	30370	0.246946	0.753054
SYS1	1	5839	5	30370	0.246946	0.753054
TAF4	1	5839	5	30370	0.246946	0.753054
TAFII28	1	5839	5	30370	0.246946	0.753054
TAP_C	1	5839	5	30370	0.246946	0.753054
TAP42	1	5839	5	30370	0.246946	0.753054
Tau95	1	5839	5	30370	0.246946	0.753054
TauD	1	5839	5	30370	0.246946	0.753054
TB2_DP1_HVA22	1	5839	5	30370	0.246946	0.753054
Tcf25	1	5839	5	30370	0.246946	0.753054
TCO89	1	5839	5	30370	0.246946	0.753054
TEA	1	5839	5	30370	0.246946	0.753054
Telomere_reg-2	1	5839	5	30370	0.246946	0.753054
TFIID_20kDa	1	5839	5	30370	0.246946	0.753054
TFIID_30kDa	1	5839	5	30370	0.246946	0.753054
TFIID_90kDa	1	5839	5	30370	0.246946	0.753054
TFIIF_alpha	1	5839	5	30370	0.246946	0.753054
TFIIIC_sub6	1	5839	5	30370	0.246946	0.753054
TFIIS_M	1	5839	5	30370	0.246946	0.753054
Thg1C	1	5839	5	30370	0.246946	0.753054
Thiolase_C	1	5839	5	30370	0.246946	0.753054
Thioredoxin_6	1	5839	5	30370	0.246946	0.753054
THUMP	1	5839	5	30370	0.246946	0.753054
TIG	1	5839	5	30370	0.246946	0.753054
TIM21	1	5839	5	30370	0.246946	0.753054
Tim44	1	5839	5	30370	0.246946	0.753054
TIP41	1	5839	5	30370	0.246946	0.753054
TLD	1	5839	5	30370	0.246946	0.753054
TMF_TATA_bd	1	5839	5	30370	0.246946	0.753054
Tom22	1	5839	5	30370	0.246946	0.753054
Topo_C_assoc	1	5839	5	30370	0.246946	0.753054
Topoisom_bac	1	5839	5	30370	0.246946	0.753054
Topoisom_I	1	5839	5	30370	0.246946	0.753054
Topoisom_I_N	1	5839	5	30370	0.246946	0.753054
TPK_B1_binding	1	5839	5	30370	0.246946	0.753054
TPK_catalytic	1	5839	5	30370	0.246946	0.753054
TPR_12	1	5839	5	30370	0.246946	0.753054
TPR_8	1	5839	5	30370	0.246946	0.753054
TPR_9	1	5839	5	30370	0.246946	0.753054
TRAM	1	5839	5	30370	0.246946	0.753054
TRAM1	1	5839	5	30370	0.246946	0.753054
TRAPPC10	1	5839	5	30370	0.246946	0.753054
TRAUB	1	5839	5	30370	0.246946	0.753054
Trehalase	1	5839	5	30370	0.246946	0.753054
Trehalase_Ca-bi	1	5839	5	30370	0.246946	0.753054
TrkH	1	5839	5	30370	0.246946	0.753054
Trm112p	1	5839	5	30370	0.246946	0.753054
TRM13	1	5839	5	30370	0.246946	0.753054
tRNA_bind	1	5839	5	30370	0.246946	0.753054
tRNA_bind_2	1	5839	5	30370	0.246946	0.753054
tRNA_lig_kinase	1	5839	5	30370	0.246946	0.753054
tRNA_m1G_MT	1	5839	5	30370	0.246946	0.753054
tRNA_synt_1c_R2	1	5839	5	30370	0.246946	0.753054
tRNA_U5-meth_tr	1	5839	5	30370	0.246946	0.753054
tRNA-synt_1_2	1	5839	5	30370	0.246946	0.753054
tRNA-synt_1d	1	5839	5	30370	0.246946	0.753054
TruD	1	5839	5	30370	0.246946	0.753054
TTL	1	5839	5	30370	0.246946	0.753054
Tubulin_3	1	5839	5	30370	0.246946	0.753054
U-box	1	5839	5	30370	0.246946	0.753054
U3snoRNP10	1	5839	5	30370	0.246946	0.753054
U5_2-snRNA_bdg	1	5839	5	30370	0.246946	0.753054
U6-snRNA_bdg	1	5839	5	30370	0.246946	0.753054
UBA_3	1	5839	5	30370	0.246946	0.753054
UBA_e1_C	1	5839	5	30370	0.246946	0.753054
Ubiq_cyt_C_chap	1	5839	5	30370	0.246946	0.753054
UCR_UQCRX_QCR9	1	5839	5	30370	0.246946	0.753054
UDG	1	5839	5	30370	0.246946	0.753054
Ufd2P_core	1	5839	5	30370	0.246946	0.753054
UME	1	5839	5	30370	0.246946	0.753054
UMP1	1	5839	5	30370	0.246946	0.753054
UPF0020	1	5839	5	30370	0.246946	0.753054
UPF0029	1	5839	5	30370	0.246946	0.753054
UPF0061	1	5839	5	30370	0.246946	0.753054
UPF0086	1	5839	5	30370	0.246946	0.753054
UPF0113	1	5839	5	30370	0.246946	0.753054
UPF0220	1	5839	5	30370	0.246946	0.753054
Urb2	1	5839	5	30370	0.246946	0.753054
Uso1_p115_head	1	5839	5	30370	0.246946	0.753054
USP7_C2	1	5839	5	30370	0.246946	0.753054
USP7_ICP0_bdg	1	5839	5	30370	0.246946	0.753054
Utp13	1	5839	5	30370	0.246946	0.753054
Utp14	1	5839	5	30370	0.246946	0.753054
UTP15_C	1	5839	5	30370	0.246946	0.753054
Utp21	1	5839	5	30370	0.246946	0.753054
UvrD_C	1	5839	5	30370	0.246946	0.753054
V-ATPase_H_C	1	5839	5	30370	0.246946	0.753054
V-ATPase_H_N	1	5839	5	30370	0.246946	0.753054
Vac14_Fab1_bd	1	5839	5	30370	0.246946	0.753054
Vac14_Fig4_bd	1	5839	5	30370	0.246946	0.753054
VIT1	1	5839	5	30370	0.246946	0.753054
Vps16_N	1	5839	5	30370	0.246946	0.753054
VPS28	1	5839	5	30370	0.246946	0.753054
Vps5	1	5839	5	30370	0.246946	0.753054
Vps52	1	5839	5	30370	0.246946	0.753054
Vps53_N	1	5839	5	30370	0.246946	0.753054
VPS9	1	5839	5	30370	0.246946	0.753054
WBS_methylT	1	5839	5	30370	0.246946	0.753054
Xan_ur_permease	1	5839	5	30370	0.246946	0.753054
XPA_C	1	5839	5	30370	0.246946	0.753054
Y_phosphatase3	1	5839	5	30370	0.246946	0.753054
Y_phosphatase3C	1	5839	5	30370	0.246946	0.753054
YchF-GTPase_C	1	5839	5	30370	0.246946	0.753054
YIF1	1	5839	5	30370	0.246946	0.753054
YL1	1	5839	5	30370	0.246946	0.753054
YqgF	1	5839	5	30370	0.246946	0.753054
YTH	1	5839	5	30370	0.246946	0.753054
Ytp1	1	5839	5	30370	0.246946	0.753054
Zds_C	1	5839	5	30370	0.246946	0.753054
zf-C2HC5	1	5839	5	30370	0.246946	0.753054
zf-CCHC_2	1	5839	5	30370	0.246946	0.753054
zf-CCHC_6	1	5839	5	30370	0.246946	0.753054
zf-DBF	1	5839	5	30370	0.246946	0.753054
zf-DNA_Pol	1	5839	5	30370	0.246946	0.753054
zf-GRF	1	5839	5	30370	0.246946	0.753054
zf-MIZ	1	5839	5	30370	0.246946	0.753054
zf-NPL4	1	5839	5	30370	0.246946	0.753054
zf-Nse	1	5839	5	30370	0.246946	0.753054
zf-RanBP	1	5839	5	30370	0.246946	0.753054
zf-TFIIIC	1	5839	5	30370	0.246946	0.753054
zf-U11-48K	1	5839	5	30370	0.246946	0.753054
RRM_1	48	5839	232	30370	0.254281	0.745719
6PF2K	4	5839	18	30370	0.254898	0.745102
Cmc1	4	5839	18	30370	0.254898	0.745102
Copper-fist	4	5839	18	30370	0.254898	0.745102
Gtr1_RagA	4	5839	18	30370	0.254898	0.745102
M20_dimer	4	5839	18	30370	0.254898	0.745102
NLE	4	5839	18	30370	0.254898	0.745102
Peptidase_S24	4	5839	18	30370	0.254898	0.745102
RhoGEF	4	5839	18	30370	0.254898	0.745102
RINGv	4	5839	18	30370	0.254898	0.745102
RNA_POL_M_15KD	4	5839	18	30370	0.254898	0.745102
zf-HIT	4	5839	18	30370	0.254898	0.745102
dCMP_cyt_deam_1	8	5839	37	30370	0.27202	0.72798
Amidase	5	5839	23	30370	0.272024	0.727976
CorA	5	5839	23	30370	0.272024	0.727976
FAD_binding_6	5	5839	23	30370	0.272024	0.727976
HIT	5	5839	23	30370	0.272024	0.727976
HLH	5	5839	23	30370	0.272024	0.727976
XPG_I	5	5839	23	30370	0.272024	0.727976
zf-CCCH	5	5839	23	30370	0.272024	0.727976
Clp_N	3	5839	14	30370	0.275448	0.724552
DNA_pol_E_B	3	5839	14	30370	0.275448	0.724552
DUF2347	3	5839	14	30370	0.275448	0.724552
EFG_IV	3	5839	14	30370	0.275448	0.724552
Evr1_Alr	3	5839	14	30370	0.275448	0.724552
Glyoxalase	3	5839	14	30370	0.275448	0.724552
Myb_DNA-binding	3	5839	14	30370	0.275448	0.724552
PIN_4	3	5839	14	30370	0.275448	0.724552
PTPA	3	5839	14	30370	0.275448	0.724552
Rad17	3	5839	14	30370	0.275448	0.724552
Ribosom_S12_S23	3	5839	14	30370	0.275448	0.724552
RNase_PH	3	5839	14	30370	0.275448	0.724552
She2p	3	5839	14	30370	0.275448	0.724552
Sld5	3	5839	14	30370	0.275448	0.724552
Tfb4	3	5839	14	30370	0.275448	0.724552
CPSase_L_chain	9	5839	42	30370	0.279091	0.720909
CUE	6	5839	28	30370	0.284248	0.715752
Cys_Met_Meta_PP	6	5839	28	30370	0.284248	0.715752
Na_Ca_ex	6	5839	28	30370	0.284248	0.715752
Ras	29	5839	140	30370	0.28426	0.71574
ubiquitin	7	5839	33	30370	0.293367	0.706633
ABC1	4	5839	19	30370	0.295361	0.704639
Aconitase_C	4	5839	19	30370	0.295361	0.704639
Arrestin_C	4	5839	19	30370	0.295361	0.704639
DUF221	4	5839	19	30370	0.295361	0.704639
EFG_II	4	5839	19	30370	0.295361	0.704639
FA_hydroxylase	4	5839	19	30370	0.295361	0.704639
Flavodoxin_1	4	5839	19	30370	0.295361	0.704639
LRR_8	4	5839	19	30370	0.295361	0.704639
Methyltransf_31	4	5839	19	30370	0.295361	0.704639
polyprenyl_synt	4	5839	19	30370	0.295361	0.704639
Pribosyl_synth	4	5839	19	30370	0.295361	0.704639
Sec63	4	5839	19	30370	0.295361	0.704639
TFIIS_C	4	5839	19	30370	0.295361	0.704639
Pkinase	103	5839	514	30370	0.295977	0.704023
2-Hacid_dh	2	5839	10	30370	0.298947	0.701053
2-oxoacid_dh	2	5839	10	30370	0.298947	0.701053
3Beta_HSD	2	5839	10	30370	0.298947	0.701053
5-FTHF_cyc-lig	2	5839	10	30370	0.298947	0.701053
AARP2CN	2	5839	10	30370	0.298947	0.701053
ABC_tran_2	2	5839	10	30370	0.298947	0.701053
Abhydro_lipase	2	5839	10	30370	0.298947	0.701053
Abhydrolase_2	2	5839	10	30370	0.298947	0.701053
ACBP	2	5839	10	30370	0.298947	0.701053
Acid_PPase	2	5839	10	30370	0.298947	0.701053
ACPS	2	5839	10	30370	0.298947	0.701053
ACT	2	5839	10	30370	0.298947	0.701053
Adenylsucc_synt	2	5839	10	30370	0.298947	0.701053
AdoHcyase	2	5839	10	30370	0.298947	0.701053
ALAD	2	5839	10	30370	0.298947	0.701053
AlaDh_PNT_N	2	5839	10	30370	0.298947	0.701053
Alpha_adaptinC2	2	5839	10	30370	0.298947	0.701053
Aminotran_4	2	5839	10	30370	0.298947	0.701053
Ammonium_transp	2	5839	10	30370	0.298947	0.701053
AMP_N	2	5839	10	30370	0.298947	0.701053
AMP-binding_C	2	5839	10	30370	0.298947	0.701053
Ank_5	2	5839	10	30370	0.298947	0.701053
Anth_synt_I_N	2	5839	10	30370	0.298947	0.701053
ApbA_C	2	5839	10	30370	0.298947	0.701053
APS_kinase	2	5839	10	30370	0.298947	0.701053
Arginosuc_synth	2	5839	10	30370	0.298947	0.701053
ArgJ	2	5839	10	30370	0.298947	0.701053
ARPC4	2	5839	10	30370	0.298947	0.701053
ArsA_ATPase	2	5839	10	30370	0.298947	0.701053
ASF1_hist_chap	2	5839	10	30370	0.298947	0.701053
Asn_synthase	2	5839	10	30370	0.298947	0.701053
ATP-cone	2	5839	10	30370	0.298947	0.701053
ATP-grasp_2	2	5839	10	30370	0.298947	0.701053
ATP-synt	2	5839	10	30370	0.298947	0.701053
ATP-synt_E	2	5839	10	30370	0.298947	0.701053
ATP-synt_F	2	5839	10	30370	0.298947	0.701053
ATP-synt_G	2	5839	10	30370	0.298947	0.701053
ATP-synt_J	2	5839	10	30370	0.298947	0.701053
ATP11	2	5839	10	30370	0.298947	0.701053
Autophagy_N	2	5839	10	30370	0.298947	0.701053
Avl9	2	5839	10	30370	0.298947	0.701053
Band_7	2	5839	10	30370	0.298947	0.701053
BAR_2	2	5839	10	30370	0.298947	0.701053
BCDHK_Adom3	2	5839	10	30370	0.298947	0.701053
Beta_elim_lyase	2	5839	10	30370	0.298947	0.701053
BHD_3	2	5839	10	30370	0.298947	0.701053
BolA	2	5839	10	30370	0.298947	0.701053
Bul1_N	2	5839	10	30370	0.298947	0.701053
C1_1	2	5839	10	30370	0.298947	0.701053
CAP_GLY	2	5839	10	30370	0.298947	0.701053
Catalase	2	5839	10	30370	0.298947	0.701053
Cation_ATPase_C	2	5839	10	30370	0.298947	0.701053
Cauli_VI	2	5839	10	30370	0.298947	0.701053
CBFB_NFYA	2	5839	10	30370	0.298947	0.701053
CBP4	2	5839	10	30370	0.298947	0.701053
CDC37_N	2	5839	10	30370	0.298947	0.701053
CDC45	2	5839	10	30370	0.298947	0.701053
CDC48_2	2	5839	10	30370	0.298947	0.701053
CDC48_N	2	5839	10	30370	0.298947	0.701053
CDC50	2	5839	10	30370	0.298947	0.701053
Ceramidase	2	5839	10	30370	0.298947	0.701053
CFEM	2	5839	10	30370	0.298947	0.701053
Cgr1	2	5839	10	30370	0.298947	0.701053
CHD5	2	5839	10	30370	0.298947	0.701053
Chitin_synth_1	2	5839	10	30370	0.298947	0.701053
Chitin_synth_1N	2	5839	10	30370	0.298947	0.701053
Chorein_N	2	5839	10	30370	0.298947	0.701053
Chorismate_synt	2	5839	10	30370	0.298947	0.701053
CKS	2	5839	10	30370	0.298947	0.701053
Clathrin_lg_ch	2	5839	10	30370	0.298947	0.701053
Cnd2	2	5839	10	30370	0.298947	0.701053
cNMP_binding	2	5839	10	30370	0.298947	0.701053
CoA_binding	2	5839	10	30370	0.298947	0.701053
CoaE	2	5839	10	30370	0.298947	0.701053
COPIIcoated_ERV	2	5839	10	30370	0.298947	0.701053
Coprogen_oxidas	2	5839	10	30370	0.298947	0.701053
COX16	2	5839	10	30370	0.298947	0.701053
COX5A	2	5839	10	30370	0.298947	0.701053
COX6A	2	5839	10	30370	0.298947	0.701053
CPSF_A	2	5839	10	30370	0.298947	0.701053
CRC_subunit	2	5839	10	30370	0.298947	0.701053
CTP_synth_N	2	5839	10	30370	0.298947	0.701053
Cu-oxidase	2	5839	10	30370	0.298947	0.701053
Cu-oxidase_2	2	5839	10	30370	0.298947	0.701053
Cullin	2	5839	10	30370	0.298947	0.701053
Cupin_8	2	5839	10	30370	0.298947	0.701053
Cyclin_C	2	5839	10	30370	0.298947	0.701053
Cytochrom_C	2	5839	10	30370	0.298947	0.701053
Dak1	2	5839	10	30370	0.298947	0.701053
DCP1	2	5839	10	30370	0.298947	0.701053
DCP2	2	5839	10	30370	0.298947	0.701053
DDHD	2	5839	10	30370	0.298947	0.701053
DEAD_2	2	5839	10	30370	0.298947	0.701053
DHBP_synthase	2	5839	10	30370	0.298947	0.701053
DHFR_1	2	5839	10	30370	0.298947	0.701053
DIM1	2	5839	10	30370	0.298947	0.701053
DIOX_N	2	5839	10	30370	0.298947	0.701053
DKCLD	2	5839	10	30370	0.298947	0.701053
DMAP_binding	2	5839	10	30370	0.298947	0.701053
DMRL_synthase	2	5839	10	30370	0.298947	0.701053
DNA_mis_repair	2	5839	10	30370	0.298947	0.701053
DNA_pol3_delta2	2	5839	10	30370	0.298947	0.701053
DnaJ-X	2	5839	10	30370	0.298947	0.701053
DPPIV_N	2	5839	10	30370	0.298947	0.701053
DSHCT	2	5839	10	30370	0.298947	0.701053
DSPn	2	5839	10	30370	0.298947	0.701053
DUF1279	2	5839	10	30370	0.298947	0.701053
DUF155	2	5839	10	30370	0.298947	0.701053
DUF1687	2	5839	10	30370	0.298947	0.701053
DUF1688	2	5839	10	30370	0.298947	0.701053
DUF1708	2	5839	10	30370	0.298947	0.701053
DUF1771	2	5839	10	30370	0.298947	0.701053
DUF1892	2	5839	10	30370	0.298947	0.701053
DUF1899	2	5839	10	30370	0.298947	0.701053
DUF2340	2	5839	10	30370	0.298947	0.701053
DUF2361	2	5839	10	30370	0.298947	0.701053
DUF2401	2	5839	10	30370	0.298947	0.701053
DUF2422	2	5839	10	30370	0.298947	0.701053
DUF2423	2	5839	10	30370	0.298947	0.701053
DUF2702	2	5839	10	30370	0.298947	0.701053
DUF2962	2	5839	10	30370	0.298947	0.701053
DUF3128	2	5839	10	30370	0.298947	0.701053
DUF3215	2	5839	10	30370	0.298947	0.701053
DUF3294	2	5839	10	30370	0.298947	0.701053
DUF3554	2	5839	10	30370	0.298947	0.701053
DUF3779	2	5839	10	30370	0.298947	0.701053
DUF4463	2	5839	10	30370	0.298947	0.701053
DUF543	2	5839	10	30370	0.298947	0.701053
DUF619	2	5839	10	30370	0.298947	0.701053
DUF663	2	5839	10	30370	0.298947	0.701053
DUF77	2	5839	10	30370	0.298947	0.701053
DUF775	2	5839	10	30370	0.298947	0.701053
DUF814	2	5839	10	30370	0.298947	0.701053
dUTPase	2	5839	10	30370	0.298947	0.701053
Dynamin_M	2	5839	10	30370	0.298947	0.701053
E1_dh	2	5839	10	30370	0.298947	0.701053
EamA	2	5839	10	30370	0.298947	0.701053
EF-hand_1	2	5839	10	30370	0.298947	0.701053
eIF-1a	2	5839	10	30370	0.298947	0.701053
eIF2A	2	5839	10	30370	0.298947	0.701053
eIF3g	2	5839	10	30370	0.298947	0.701053
Elf1	2	5839	10	30370	0.298947	0.701053
ELO	2	5839	10	30370	0.298947	0.701053
Elong_Iki1	2	5839	10	30370	0.298947	0.701053
Endosulfine	2	5839	10	30370	0.298947	0.701053
Enolase_N	2	5839	10	30370	0.298947	0.701053
ER_lumen_recept	2	5839	10	30370	0.298947	0.701053
ERCC4	2	5839	10	30370	0.298947	0.701053
eRF1_2	2	5839	10	30370	0.298947	0.701053
eRF1_3	2	5839	10	30370	0.298947	0.701053
ERG2_Sigma1R	2	5839	10	30370	0.298947	0.701053
Erg28	2	5839	10	30370	0.298947	0.701053
ERG4_ERG24	2	5839	10	30370	0.298947	0.701053
ERO1	2	5839	10	30370	0.298947	0.701053
Erv26	2	5839	10	30370	0.298947	0.701053
ESCRT-II	2	5839	10	30370	0.298947	0.701053
Esterase	2	5839	10	30370	0.298947	0.701053
ETF	2	5839	10	30370	0.298947	0.701053
EXS	2	5839	10	30370	0.298947	0.701053
F1F0-ATPsyn_F	2	5839	10	30370	0.298947	0.701053
FACT-Spt16_Nlob	2	5839	10	30370	0.298947	0.701053
FAD-oxidase_C	2	5839	10	30370	0.298947	0.701053
Fcf1	2	5839	10	30370	0.298947	0.701053
Fer4	2	5839	10	30370	0.298947	0.701053
Ferrochelatase	2	5839	10	30370	0.298947	0.701053
FGGY_C	2	5839	10	30370	0.298947	0.701053
FGGY_N	2	5839	10	30370	0.298947	0.701053
Fis1_TPR_N	2	5839	10	30370	0.298947	0.701053
Flavin_Reduct	2	5839	10	30370	0.298947	0.701053
Flavokinase	2	5839	10	30370	0.298947	0.701053
Flavoprotein	2	5839	10	30370	0.298947	0.701053
FMO-like	2	5839	10	30370	0.298947	0.701053
Fn3-like	2	5839	10	30370	0.298947	0.701053
Formyl_trans_N	2	5839	10	30370	0.298947	0.701053
FTHFS	2	5839	10	30370	0.298947	0.701053
G6PD_N	2	5839	10	30370	0.298947	0.701053
GARS_N	2	5839	10	30370	0.298947	0.701053
GAT	2	5839	10	30370	0.298947	0.701053
GATase_7	2	5839	10	30370	0.298947	0.701053
GatB_N	2	5839	10	30370	0.298947	0.701053
Gcd10p	2	5839	10	30370	0.298947	0.701053
GDC-P	2	5839	10	30370	0.298947	0.701053
GED	2	5839	10	30370	0.298947	0.701053
Gelsolin	2	5839	10	30370	0.298947	0.701053
GET2	2	5839	10	30370	0.298947	0.701053
GFO_IDH_MocA	2	5839	10	30370	0.298947	0.701053
GIT_SHD	2	5839	10	30370	0.298947	0.701053
Gln-synt_N	2	5839	10	30370	0.298947	0.701053
Glucosamine_iso	2	5839	10	30370	0.298947	0.701053
Glyco_hydro_15	2	5839	10	30370	0.298947	0.701053
Glyco_hydro_16	2	5839	10	30370	0.298947	0.701053
Glyco_hydro_3_C	2	5839	10	30370	0.298947	0.701053
Glyco_hydro_81	2	5839	10	30370	0.298947	0.701053
Glycogen_syn	2	5839	10	30370	0.298947	0.701053
Glycos_transf_2	2	5839	10	30370	0.298947	0.701053
GN3L_Grn1	2	5839	10	30370	0.298947	0.701053
Gp_dh_N	2	5839	10	30370	0.298947	0.701053
Gpi16	2	5839	10	30370	0.298947	0.701053
GSH_synth_ATP	2	5839	10	30370	0.298947	0.701053
GSHPx	2	5839	10	30370	0.298947	0.701053
GTP1_OBG	2	5839	10	30370	0.298947	0.701053
Guanylate_kin	2	5839	10	30370	0.298947	0.701053
Ham1p_like	2	5839	10	30370	0.298947	0.701053
HAND	2	5839	10	30370	0.298947	0.701053
Hat1_N	2	5839	10	30370	0.298947	0.701053
HD_3	2	5839	10	30370	0.298947	0.701053
Helicase_C_2	2	5839	10	30370	0.298947	0.701053
Hexapep	2	5839	10	30370	0.298947	0.701053
Hexokinase_2	2	5839	10	30370	0.298947	0.701053
His_biosynth	2	5839	10	30370	0.298947	0.701053
HMG_CoA_synt_N	2	5839	10	30370	0.298947	0.701053
Homeobox	2	5839	10	30370	0.298947	0.701053
Homeobox_KN	2	5839	10	30370	0.298947	0.701053
HSA	2	5839	10	30370	0.298947	0.701053
HSP9_HSP12	2	5839	10	30370	0.298947	0.701053
IBB	2	5839	10	30370	0.298947	0.701053
IBR	2	5839	10	30370	0.298947	0.701053
IF-2	2	5839	10	30370	0.298947	0.701053
IGR	2	5839	10	30370	0.298947	0.701053
IMPDH	2	5839	10	30370	0.298947	0.701053
IMS	2	5839	10	30370	0.298947	0.701053
ING	2	5839	10	30370	0.298947	0.701053
Init_tRNA_PT	2	5839	10	30370	0.298947	0.701053
IPPT	2	5839	10	30370	0.298947	0.701053
Isochorismatase	2	5839	10	30370	0.298947	0.701053
KAT11	2	5839	10	30370	0.298947	0.701053
Kei1	2	5839	10	30370	0.298947	0.701053
KH_2	2	5839	10	30370	0.298947	0.701053
KTI12	2	5839	10	30370	0.298947	0.701053
L31	2	5839	10	30370	0.298947	0.701053
Lactamase_B_2	2	5839	10	30370	0.298947	0.701053
Ldh_1_N	2	5839	10	30370	0.298947	0.701053
Ligase_CoA	2	5839	10	30370	0.298947	0.701053
LigB	2	5839	10	30370	0.298947	0.701053
LIM_bind	2	5839	10	30370	0.298947	0.701053
Linker_histone	2	5839	10	30370	0.298947	0.701053
Lipin_N	2	5839	10	30370	0.298947	0.701053
LysM	2	5839	10	30370	0.298947	0.701053
MA3	2	5839	10	30370	0.298947	0.701053
MAM33	2	5839	10	30370	0.298947	0.701053
MDM31_MDM32	2	5839	10	30370	0.298947	0.701053
Med10	2	5839	10	30370	0.298947	0.701053
Med13_C	2	5839	10	30370	0.298947	0.701053
Med14	2	5839	10	30370	0.298947	0.701053
Med21	2	5839	10	30370	0.298947	0.701053
Med31	2	5839	10	30370	0.298947	0.701053
Med6	2	5839	10	30370	0.298947	0.701053
Memo	2	5839	10	30370	0.298947	0.701053
Met_10	2	5839	10	30370	0.298947	0.701053
Metallopep	2	5839	10	30370	0.298947	0.701053
Meth_synt_1	2	5839	10	30370	0.298947	0.701053
Methyltransf_PK	2	5839	10	30370	0.298947	0.701053
MetRS-N	2	5839	10	30370	0.298947	0.701053
MF_alpha_N	2	5839	10	30370	0.298947	0.701053
Mgr1	2	5839	10	30370	0.298947	0.701053
Miro	2	5839	10	30370	0.298947	0.701053
Misat_Tub_SegII	2	5839	10	30370	0.298947	0.701053
MitMem_reg	2	5839	10	30370	0.298947	0.701053
Mmp37	2	5839	10	30370	0.298947	0.701053
Mob1_phocein	2	5839	10	30370	0.298947	0.701053
MoCF_biosynth	2	5839	10	30370	0.298947	0.701053
MOR2-PAG1_mid	2	5839	10	30370	0.298947	0.701053
Motile_Sperm	2	5839	10	30370	0.298947	0.701053
MRP-L46	2	5839	10	30370	0.298947	0.701053
MRP-S33	2	5839	10	30370	0.298947	0.701053
MT-A70	2	5839	10	30370	0.298947	0.701053
Mtc	2	5839	10	30370	0.298947	0.701053
Mtr2	2	5839	10	30370	0.298947	0.701053
MutL_C	2	5839	10	30370	0.298947	0.701053
MutS_I	2	5839	10	30370	0.298947	0.701053
MutS_II	2	5839	10	30370	0.298947	0.701053
MutS_IV	2	5839	10	30370	0.298947	0.701053
Myb_DNA-bind_5	2	5839	10	30370	0.298947	0.701053
Nab2	2	5839	10	30370	0.298947	0.701053
NAC	2	5839	10	30370	0.298947	0.701053
NAD_binding_2	2	5839	10	30370	0.298947	0.701053
NAD_binding_7	2	5839	10	30370	0.298947	0.701053
NAD_kinase	2	5839	10	30370	0.298947	0.701053
NAD_synthase	2	5839	10	30370	0.298947	0.701053
NARP1	2	5839	10	30370	0.298947	0.701053
NDK	2	5839	10	30370	0.298947	0.701053
NGP1NT	2	5839	10	30370	0.298947	0.701053
NIF3	2	5839	10	30370	0.298947	0.701053
NifU_N	2	5839	10	30370	0.298947	0.701053
NIR_SIR_ferr	2	5839	10	30370	0.298947	0.701053
NMD3	2	5839	10	30370	0.298947	0.701053
Nop	2	5839	10	30370	0.298947	0.701053
Nop14	2	5839	10	30370	0.298947	0.701053
Nop16	2	5839	10	30370	0.298947	0.701053
Nop25	2	5839	10	30370	0.298947	0.701053
Nop52	2	5839	10	30370	0.298947	0.701053
NOSIC	2	5839	10	30370	0.298947	0.701053
NOT2_3_5	2	5839	10	30370	0.298947	0.701053
Not3	2	5839	10	30370	0.298947	0.701053
NPR2	2	5839	10	30370	0.298947	0.701053
Nramp	2	5839	10	30370	0.298947	0.701053
NTF2	2	5839	10	30370	0.298947	0.701053
NTP_transf_2	2	5839	10	30370	0.298947	0.701053
NUC153	2	5839	10	30370	0.298947	0.701053
Nucleoporin2	2	5839	10	30370	0.298947	0.701053
OMPdecase	2	5839	10	30370	0.298947	0.701053
OSCP	2	5839	10	30370	0.298947	0.701053
OST3_OST6	2	5839	10	30370	0.298947	0.701053
OTCace	2	5839	10	30370	0.298947	0.701053
P21-Arc	2	5839	10	30370	0.298947	0.701053
PAC2	2	5839	10	30370	0.298947	0.701053
Pam17	2	5839	10	30370	0.298947	0.701053
PAPS_reduct	2	5839	10	30370	0.298947	0.701053
ParA	2	5839	10	30370	0.298947	0.701053
Patatin	2	5839	10	30370	0.298947	0.701053
PBD	2	5839	10	30370	0.298947	0.701053
PCNA_N	2	5839	10	30370	0.298947	0.701053
PDT	2	5839	10	30370	0.298947	0.701053
Peptidase_C48	2	5839	10	30370	0.298947	0.701053
Peptidase_M48	2	5839	10	30370	0.298947	0.701053
Pescadillo_N	2	5839	10	30370	0.298947	0.701053
PGK	2	5839	10	30370	0.298947	0.701053
PGM_PMM_IV	2	5839	10	30370	0.298947	0.701053
PGP_phosphatase	2	5839	10	30370	0.298947	0.701053
Pho86	2	5839	10	30370	0.298947	0.701053
Pho88	2	5839	10	30370	0.298947	0.701053
Phosphodiest	2	5839	10	30370	0.298947	0.701053
PI3Ka	2	5839	10	30370	0.298947	0.701053
PIG-S	2	5839	10	30370	0.298947	0.701053
PIP5K	2	5839	10	30370	0.298947	0.701053
Pirin	2	5839	10	30370	0.298947	0.701053
PITH	2	5839	10	30370	0.298947	0.701053
PK	2	5839	10	30370	0.298947	0.701053
Plug_translocon	2	5839	10	30370	0.298947	0.701053
PMC2NT	2	5839	10	30370	0.298947	0.701053
PMI_typeI	2	5839	10	30370	0.298947	0.701053
PMM	2	5839	10	30370	0.298947	0.701053
PMSR	2	5839	10	30370	0.298947	0.701053
PNK3P	2	5839	10	30370	0.298947	0.701053
PNP_UDP_1	2	5839	10	30370	0.298947	0.701053
POLO_box	2	5839	10	30370	0.298947	0.701053
Porin_3	2	5839	10	30370	0.298947	0.701053
Porphobil_deam	2	5839	10	30370	0.298947	0.701053
PP-binding	2	5839	10	30370	0.298947	0.701053
PPI_Ypi1	2	5839	10	30370	0.298947	0.701053
PRA1	2	5839	10	30370	0.298947	0.701053
Prefoldin	2	5839	10	30370	0.298947	0.701053
Profilin	2	5839	10	30370	0.298947	0.701053
PseudoU_synth_2	2	5839	10	30370	0.298947	0.701053
PTS_2-RNA	2	5839	10	30370	0.298947	0.701053
Pyr_redox_dim	2	5839	10	30370	0.298947	0.701053
QCR10	2	5839	10	30370	0.298947	0.701053
Rad4	2	5839	10	30370	0.298947	0.701053
Rad51	2	5839	10	30370	0.298947	0.701053
Radical_SAM	2	5839	10	30370	0.298947	0.701053
Rcd1	2	5839	10	30370	0.298947	0.701053
RCR	2	5839	10	30370	0.298947	0.701053
Rer1	2	5839	10	30370	0.298947	0.701053
Reticulon	2	5839	10	30370	0.298947	0.701053
RHD3	2	5839	10	30370	0.298947	0.701053
Rho_GDI	2	5839	10	30370	0.298947	0.701053
Ribosomal_L11	2	5839	10	30370	0.298947	0.701053
Ribosomal_L13e	2	5839	10	30370	0.298947	0.701053
Ribosomal_L15e	2	5839	10	30370	0.298947	0.701053
Ribosomal_L18ae	2	5839	10	30370	0.298947	0.701053
Ribosomal_L18p	2	5839	10	30370	0.298947	0.701053
Ribosomal_L19e	2	5839	10	30370	0.298947	0.701053
Ribosomal_L21e	2	5839	10	30370	0.298947	0.701053
Ribosomal_L22e	2	5839	10	30370	0.298947	0.701053
Ribosomal_L23	2	5839	10	30370	0.298947	0.701053
Ribosomal_L23eN	2	5839	10	30370	0.298947	0.701053
Ribosomal_L27	2	5839	10	30370	0.298947	0.701053
Ribosomal_L27e	2	5839	10	30370	0.298947	0.701053
Ribosomal_L28e	2	5839	10	30370	0.298947	0.701053
Ribosomal_L29	2	5839	10	30370	0.298947	0.701053
Ribosomal_L3	2	5839	10	30370	0.298947	0.701053
Ribosomal_L30	2	5839	10	30370	0.298947	0.701053
Ribosomal_L30_N	2	5839	10	30370	0.298947	0.701053
Ribosomal_L31e	2	5839	10	30370	0.298947	0.701053
Ribosomal_L32e	2	5839	10	30370	0.298947	0.701053
Ribosomal_L34e	2	5839	10	30370	0.298947	0.701053
Ribosomal_L35Ae	2	5839	10	30370	0.298947	0.701053
Ribosomal_L36e	2	5839	10	30370	0.298947	0.701053
Ribosomal_L37	2	5839	10	30370	0.298947	0.701053
Ribosomal_L38e	2	5839	10	30370	0.298947	0.701053
Ribosomal_L5	2	5839	10	30370	0.298947	0.701053
Ribosomal_L5_C	2	5839	10	30370	0.298947	0.701053
Ribosomal_S11	2	5839	10	30370	0.298947	0.701053
Ribosomal_S13_N	2	5839	10	30370	0.298947	0.701053
Ribosomal_S16	2	5839	10	30370	0.298947	0.701053
Ribosomal_S17e	2	5839	10	30370	0.298947	0.701053
Ribosomal_S19e	2	5839	10	30370	0.298947	0.701053
Ribosomal_S21e	2	5839	10	30370	0.298947	0.701053
Ribosomal_S24e	2	5839	10	30370	0.298947	0.701053
Ribosomal_S25	2	5839	10	30370	0.298947	0.701053
Ribosomal_S26e	2	5839	10	30370	0.298947	0.701053
Ribosomal_S27e	2	5839	10	30370	0.298947	0.701053
Ribosomal_S3Ae	2	5839	10	30370	0.298947	0.701053
Ribosomal_S5	2	5839	10	30370	0.298947	0.701053
Ribosomal_S5_C	2	5839	10	30370	0.298947	0.701053
Ribosomal_S6e	2	5839	10	30370	0.298947	0.701053
Ribosomal_S7	2	5839	10	30370	0.298947	0.701053
Ribosomal_S7e	2	5839	10	30370	0.298947	0.701053
Ribul_P_3_epim	2	5839	10	30370	0.298947	0.701053
RIO1	2	5839	10	30370	0.298947	0.701053
Rio2_N	2	5839	10	30370	0.298947	0.701053
RNA_Me_trans	2	5839	10	30370	0.298947	0.701053
RNA_pol_A_bac	2	5839	10	30370	0.298947	0.701053
RNA_pol_Rpb2_4	2	5839	10	30370	0.298947	0.701053
RNA_pol_Rpb4	2	5839	10	30370	0.298947	0.701053
RNA_pol_Rpb5_N	2	5839	10	30370	0.298947	0.701053
RNA_pol_Rpb8	2	5839	10	30370	0.298947	0.701053
RNase_HII	2	5839	10	30370	0.298947	0.701053
RNase_P_Rpp14	2	5839	10	30370	0.298947	0.701053
Romo1	2	5839	10	30370	0.298947	0.701053
Rot1	2	5839	10	30370	0.298947	0.701053
Rox3	2	5839	10	30370	0.298947	0.701053
rRNA_processing	2	5839	10	30370	0.298947	0.701053
RrnaAD	2	5839	10	30370	0.298947	0.701053
RRS1	2	5839	10	30370	0.298947	0.701053
RS4NT	2	5839	10	30370	0.298947	0.701053
RTC	2	5839	10	30370	0.298947	0.701053
S-AdoMet_synt_N	2	5839	10	30370	0.298947	0.701053
S-methyl_trans	2	5839	10	30370	0.298947	0.701053
SAICAR_synt	2	5839	10	30370	0.298947	0.701053
SAPS	2	5839	10	30370	0.298947	0.701053
Sas10_Utp3	2	5839	10	30370	0.298947	0.701053
Sdh_cyt	2	5839	10	30370	0.298947	0.701053
Sdh5	2	5839	10	30370	0.298947	0.701053
Sec10	2	5839	10	30370	0.298947	0.701053
Sec66	2	5839	10	30370	0.298947	0.701053
Sec7	2	5839	10	30370	0.298947	0.701053
Sec7_N	2	5839	10	30370	0.298947	0.701053
SecY	2	5839	10	30370	0.298947	0.701053
Seryl_tRNA_N	2	5839	10	30370	0.298947	0.701053
SHOCT	2	5839	10	30370	0.298947	0.701053
SHR3_chaperone	2	5839	10	30370	0.298947	0.701053
SIR2	2	5839	10	30370	0.298947	0.701053
SIS	2	5839	10	30370	0.298947	0.701053
SLIDE	2	5839	10	30370	0.298947	0.701053
Smr	2	5839	10	30370	0.298947	0.701053
SNF5	2	5839	10	30370	0.298947	0.701053
Sod_Fe_N	2	5839	10	30370	0.298947	0.701053
Solute_trans_a	2	5839	10	30370	0.298947	0.701053
SPRY	2	5839	10	30370	0.298947	0.701053
Ssu72	2	5839	10	30370	0.298947	0.701053
STE2	2	5839	10	30370	0.298947	0.701053
STE3	2	5839	10	30370	0.298947	0.701053
STT3	2	5839	10	30370	0.298947	0.701053
Suc_Fer-like	2	5839	10	30370	0.298947	0.701053
Sulfate_tra_GLY	2	5839	10	30370	0.298947	0.701053
Syntaxin	2	5839	10	30370	0.298947	0.701053
TAF	2	5839	10	30370	0.298947	0.701053
TatD_DNase	2	5839	10	30370	0.298947	0.701053
Tbf5	2	5839	10	30370	0.298947	0.701053
TBP	2	5839	10	30370	0.298947	0.701053
TBPIP	2	5839	10	30370	0.298947	0.701053
TCTP	2	5839	10	30370	0.298947	0.701053
Tfb2	2	5839	10	30370	0.298947	0.701053
TFIIE_alpha	2	5839	10	30370	0.298947	0.701053
TFIIF_beta	2	5839	10	30370	0.298947	0.701053
TFR_dimer	2	5839	10	30370	0.298947	0.701053
Thg1	2	5839	10	30370	0.298947	0.701053
Thiolase_N	2	5839	10	30370	0.298947	0.701053
Thr_dehydrat_C	2	5839	10	30370	0.298947	0.701053
Thr_synth_N	2	5839	10	30370	0.298947	0.701053
Thymidylat_synt	2	5839	10	30370	0.298947	0.701053
Thymidylate_kin	2	5839	10	30370	0.298947	0.701053
TIM	2	5839	10	30370	0.298947	0.701053
Tim54	2	5839	10	30370	0.298947	0.701053
Tmemb_14	2	5839	10	30370	0.298947	0.701053
Toprim	2	5839	10	30370	0.298947	0.701053
TP_methylase	2	5839	10	30370	0.298947	0.701053
TPT	2	5839	10	30370	0.298947	0.701053
Transaldolase	2	5839	10	30370	0.298947	0.701053
Transcrip_reg	2	5839	10	30370	0.298947	0.701053
Transketolase_C	2	5839	10	30370	0.298947	0.701053
Transketolase_N	2	5839	10	30370	0.298947	0.701053
Transthyretin	2	5839	10	30370	0.298947	0.701053
Trehalose_PPase	2	5839	10	30370	0.298947	0.701053
TRM	2	5839	10	30370	0.298947	0.701053
TrmE_N	2	5839	10	30370	0.298947	0.701053
tRNA_int_endo	2	5839	10	30370	0.298947	0.701053
tRNA_Me_trans	2	5839	10	30370	0.298947	0.701053
tRNA_SAD	2	5839	10	30370	0.298947	0.701053
tRNA-synt_1c_C	2	5839	10	30370	0.298947	0.701053
tRNA-synt_1e	2	5839	10	30370	0.298947	0.701053
Tropomyosin_1	2	5839	10	30370	0.298947	0.701053
Trp_syntA	2	5839	10	30370	0.298947	0.701053
TruB_N	2	5839	10	30370	0.298947	0.701053
Tubulin_C	2	5839	10	30370	0.298947	0.701053
Tudor-knot	2	5839	10	30370	0.298947	0.701053
Tyr_Deacylase	2	5839	10	30370	0.298947	0.701053
U3_assoc_6	2	5839	10	30370	0.298947	0.701053
UBA_4	2	5839	10	30370	0.298947	0.701053
UbiA	2	5839	10	30370	0.298947	0.701053
UCR_14kD	2	5839	10	30370	0.298947	0.701053
UCR_TM	2	5839	10	30370	0.298947	0.701053
UcrQ	2	5839	10	30370	0.298947	0.701053
UDPGP	2	5839	10	30370	0.298947	0.701053
UFD1	2	5839	10	30370	0.298947	0.701053
UPF0160	2	5839	10	30370	0.298947	0.701053
UPRTase	2	5839	10	30370	0.298947	0.701053
Ureidogly_hydro	2	5839	10	30370	0.298947	0.701053
Urm1	2	5839	10	30370	0.298947	0.701053
URO-D	2	5839	10	30370	0.298947	0.701053
Utp11	2	5839	10	30370	0.298947	0.701053
Utp8	2	5839	10	30370	0.298947	0.701053
UvrD-helicase	2	5839	10	30370	0.298947	0.701053
V-ATPase_C	2	5839	10	30370	0.298947	0.701053
V-ATPase_G	2	5839	10	30370	0.298947	0.701053
vATP-synt_AC39	2	5839	10	30370	0.298947	0.701053
vATP-synt_E	2	5839	10	30370	0.298947	0.701053
Vhr1	2	5839	10	30370	0.298947	0.701053
VHS	2	5839	10	30370	0.298947	0.701053
Voltage_CLC	2	5839	10	30370	0.298947	0.701053
Vps26	2	5839	10	30370	0.298947	0.701053
Vps35	2	5839	10	30370	0.298947	0.701053
Vps4_C	2	5839	10	30370	0.298947	0.701053
W2	2	5839	10	30370	0.298947	0.701053
WAC_Acf1_DNA_bd	2	5839	10	30370	0.298947	0.701053
WGG	2	5839	10	30370	0.298947	0.701053
WH1	2	5839	10	30370	0.298947	0.701053
WLM	2	5839	10	30370	0.298947	0.701053
Xpo1	2	5839	10	30370	0.298947	0.701053
Y_phosphatase	2	5839	10	30370	0.298947	0.701053
YjeF_N	2	5839	10	30370	0.298947	0.701053
zf-C2H2_2	2	5839	10	30370	0.298947	0.701053
zf-C2H2_6	2	5839	10	30370	0.298947	0.701053
zf-C4pol	2	5839	10	30370	0.298947	0.701053
zf-DNL	2	5839	10	30370	0.298947	0.701053
zf-LYAR	2	5839	10	30370	0.298947	0.701053
zf-met	2	5839	10	30370	0.298947	0.701053
zf-RING_4	2	5839	10	30370	0.298947	0.701053
zf-UBP	2	5839	10	30370	0.298947	0.701053
zf-UBR	2	5839	10	30370	0.298947	0.701053
zf-ZPR1	2	5839	10	30370	0.298947	0.701053
Pribosyltran_N	8	5839	38	30370	0.300383	0.699617
Asp	9	5839	43	30370	0.305902	0.694098
zf-C2H2_4	9	5839	43	30370	0.305902	0.694098
CN_hydrolase	5	5839	24	30370	0.308443	0.691557
EFG_C	5	5839	24	30370	0.308443	0.691557
Glyco_transf_22	5	5839	24	30370	0.308443	0.691557
HATPase_c_3	5	5839	24	30370	0.308443	0.691557
PHD	5	5839	24	30370	0.308443	0.691557
RCC1	5	5839	24	30370	0.308443	0.691557
Ribosomal_L18e	5	5839	24	30370	0.308443	0.691557
RRM_6	10	5839	48	30370	0.310317	0.689683
ADH_N	11	5839	53	30370	0.31389	0.68611
CBS	11	5839	53	30370	0.31389	0.68611
Ank_2	12	5839	58	30370	0.316808	0.683192
Arm	12	5839	58	30370	0.316808	0.683192
C2	12	5839	58	30370	0.316808	0.683192
Clat_adaptor_s	6	5839	29	30370	0.317622	0.682378
CPSase_L_D2	6	5839	29	30370	0.317622	0.682378
Glyco_hydro_72	6	5839	29	30370	0.317622	0.682378
HMG_box	6	5839	29	30370	0.317622	0.682378
NUDIX	6	5839	29	30370	0.317622	0.682378
PAP2	6	5839	29	30370	0.317622	0.682378
PCI	6	5839	29	30370	0.317622	0.682378
RSN1_TM	6	5839	29	30370	0.317622	0.682378
SNARE	6	5839	29	30370	0.317622	0.682378
SH3_1	14	5839	68	30370	0.321181	0.678819
2-Hacid_dh_C	3	5839	15	30370	0.322953	0.677047
A_deaminase	3	5839	15	30370	0.322953	0.677047
AAA_11	3	5839	15	30370	0.322953	0.677047
AAA_12	3	5839	15	30370	0.322953	0.677047
AAA_2	3	5839	15	30370	0.322953	0.677047
ABC_trans_N	3	5839	15	30370	0.322953	0.677047
Abhydrolase_1	3	5839	15	30370	0.322953	0.677047
Ala_racemase_N	3	5839	15	30370	0.322953	0.677047
Allantoicase	3	5839	15	30370	0.322953	0.677047
Amino_oxidase	3	5839	15	30370	0.322953	0.677047
ApbA	3	5839	15	30370	0.322953	0.677047
Biotin_carb_C	3	5839	15	30370	0.322953	0.677047
CAP	3	5839	15	30370	0.322953	0.677047
CBF	3	5839	15	30370	0.322953	0.677047
Chromo	3	5839	15	30370	0.322953	0.677047
ClpB_D2-small	3	5839	15	30370	0.322953	0.677047
COX4	3	5839	15	30370	0.322953	0.677047
CTP_transf_2	3	5839	15	30370	0.322953	0.677047
Cu-oxidase_3	3	5839	15	30370	0.322953	0.677047
CybS	3	5839	15	30370	0.322953	0.677047
Cyclin	3	5839	15	30370	0.322953	0.677047
DEP	3	5839	15	30370	0.322953	0.677047
Diphthamide_syn	3	5839	15	30370	0.322953	0.677047
DnaJ_CXXCXGXG	3	5839	15	30370	0.322953	0.677047
DUF3835	3	5839	15	30370	0.322953	0.677047
DUF866	3	5839	15	30370	0.322953	0.677047
eIF-5_eIF-2B	3	5839	15	30370	0.322953	0.677047
Epimerase	3	5839	15	30370	0.322953	0.677047
eRF1_1	3	5839	15	30370	0.322953	0.677047
ERGIC_N	3	5839	15	30370	0.322953	0.677047
FAD_binding_8	3	5839	15	30370	0.322953	0.677047
FATC	3	5839	15	30370	0.322953	0.677047
FKS1_dom1	3	5839	15	30370	0.322953	0.677047
FYVE	3	5839	15	30370	0.322953	0.677047
G-patch	3	5839	15	30370	0.322953	0.677047
Gar1	3	5839	15	30370	0.322953	0.677047
GATase_2	3	5839	15	30370	0.322953	0.677047
GDPD	3	5839	15	30370	0.322953	0.677047
Got1	3	5839	15	30370	0.322953	0.677047
HCO3_cotransp	3	5839	15	30370	0.322953	0.677047
HEAT_EZ	3	5839	15	30370	0.322953	0.677047
HIG_1_N	3	5839	15	30370	0.322953	0.677047
HlyIII	3	5839	15	30370	0.322953	0.677047
HR1	3	5839	15	30370	0.322953	0.677047
Hydrolase_like	3	5839	15	30370	0.322953	0.677047
ICE2	3	5839	15	30370	0.322953	0.677047
IF-2B	3	5839	15	30370	0.322953	0.677047
Ketoacyl-synt_C	3	5839	15	30370	0.322953	0.677047
LicD	3	5839	15	30370	0.322953	0.677047
LRR_1	3	5839	15	30370	0.322953	0.677047
LTV	3	5839	15	30370	0.322953	0.677047
Lum_binding	3	5839	15	30370	0.322953	0.677047
MBOAT	3	5839	15	30370	0.322953	0.677047
Mem_trans	3	5839	15	30370	0.322953	0.677047
Methyltransf_11	3	5839	15	30370	0.322953	0.677047
MGS	3	5839	15	30370	0.322953	0.677047
MOZ_SAS	3	5839	15	30370	0.322953	0.677047
MutS_III	3	5839	15	30370	0.322953	0.677047
MutS_V	3	5839	15	30370	0.322953	0.677047
Nitroreductase	3	5839	15	30370	0.322953	0.677047
Nol1_Nop2_Fmu	3	5839	15	30370	0.322953	0.677047
NTP_transferase	3	5839	15	30370	0.322953	0.677047
OTCace_N	3	5839	15	30370	0.322953	0.677047
PAH	3	5839	15	30370	0.322953	0.677047
PBP	3	5839	15	30370	0.322953	0.677047
Pept_tRNA_hydro	3	5839	15	30370	0.322953	0.677047
Peptidase_M18	3	5839	15	30370	0.322953	0.677047
Peptidase_M41	3	5839	15	30370	0.322953	0.677047
Peptidase_S10	3	5839	15	30370	0.322953	0.677047
Pkinase_C	3	5839	15	30370	0.322953	0.677047
PLDc_2	3	5839	15	30370	0.322953	0.677047
PUA	3	5839	15	30370	0.322953	0.677047
Pyrophosphatase	3	5839	15	30370	0.322953	0.677047
Rad60-SLD	3	5839	15	30370	0.322953	0.677047
Ran_BP1	3	5839	15	30370	0.322953	0.677047
RasGAP	3	5839	15	30370	0.322953	0.677047
RasGEF	3	5839	15	30370	0.322953	0.677047
RasGEF_N	3	5839	15	30370	0.322953	0.677047
RF-1	3	5839	15	30370	0.322953	0.677047
Ribonuc_L-PSP	3	5839	15	30370	0.322953	0.677047
Ribosomal_L1	3	5839	15	30370	0.322953	0.677047
Ribosomal_L16	3	5839	15	30370	0.322953	0.677047
Ribosomal_L22	3	5839	15	30370	0.322953	0.677047
Ribosomal_S10	3	5839	15	30370	0.322953	0.677047
Ribosomal_S17	3	5839	15	30370	0.322953	0.677047
Ribosomal_S19	3	5839	15	30370	0.322953	0.677047
Ribosomal_S4	3	5839	15	30370	0.322953	0.677047
Ribosomal_S8	3	5839	15	30370	0.322953	0.677047
Ribosomal_S9	3	5839	15	30370	0.322953	0.677047
RNA_pol_Rpb2_2	3	5839	15	30370	0.322953	0.677047
RNA_pol_Rpb2_3	3	5839	15	30370	0.322953	0.677047
RNA_pol_Rpb2_5	3	5839	15	30370	0.322953	0.677047
RNA_pol_Rpb2_6	3	5839	15	30370	0.322953	0.677047
RNA_pol_Rpb2_7	3	5839	15	30370	0.322953	0.677047
RNB	3	5839	15	30370	0.322953	0.677047
Rtt106	3	5839	15	30370	0.322953	0.677047
SAP	3	5839	15	30370	0.322953	0.677047
SBDS	3	5839	15	30370	0.322953	0.677047
Sds3	3	5839	15	30370	0.322953	0.677047
Sec23_BS	3	5839	15	30370	0.322953	0.677047
Sec23_helical	3	5839	15	30370	0.322953	0.677047
Sec23_trunk	3	5839	15	30370	0.322953	0.677047
SelR	3	5839	15	30370	0.322953	0.677047
Semialdhyde_dh	3	5839	15	30370	0.322953	0.677047
Sod_Cu	3	5839	15	30370	0.322953	0.677047
STAS	3	5839	15	30370	0.322953	0.677047
Sulfate_transp	3	5839	15	30370	0.322953	0.677047
SUN	3	5839	15	30370	0.322953	0.677047
TFIIA	3	5839	15	30370	0.322953	0.677047
TFIID-31kDa	3	5839	15	30370	0.322953	0.677047
TGS	3	5839	15	30370	0.322953	0.677047
THF_DHG_CYH_C	3	5839	15	30370	0.322953	0.677047
TRAPP	3	5839	15	30370	0.322953	0.677047
tRNA-synt_1c	3	5839	15	30370	0.322953	0.677047
tRNA-synt_2d	3	5839	15	30370	0.322953	0.677047
tRNA-synt_His	3	5839	15	30370	0.322953	0.677047
UPF0016	3	5839	15	30370	0.322953	0.677047
Uricase	3	5839	15	30370	0.322953	0.677047
Utp12	3	5839	15	30370	0.322953	0.677047
V_ATPase_I	3	5839	15	30370	0.322953	0.677047
YEATS	3	5839	15	30370	0.322953	0.677047
zf-CSL	3	5839	15	30370	0.322953	0.677047
zf-DHHC	3	5839	15	30370	0.322953	0.677047
zf-Sec23_Sec24	3	5839	15	30370	0.322953	0.677047
HA2	7	5839	34	30370	0.324341	0.675659
AIP3	1	5839	6	30370	0.325628	0.674372
ALG3	1	5839	6	30370	0.325628	0.674372
AMMECR1	1	5839	6	30370	0.325628	0.674372
APG6	1	5839	6	30370	0.325628	0.674372
Cnd1_N	1	5839	6	30370	0.325628	0.674372
DAGAT	1	5839	6	30370	0.325628	0.674372
DDE_1	1	5839	6	30370	0.325628	0.674372
DUF1720	1	5839	6	30370	0.325628	0.674372
DUF3381	1	5839	6	30370	0.325628	0.674372
DUF747	1	5839	6	30370	0.325628	0.674372
GIDA	1	5839	6	30370	0.325628	0.674372
Git3_C	1	5839	6	30370	0.325628	0.674372
Glyco_hydro_47	1	5839	6	30370	0.325628	0.674372
HGTP_anticodon2	1	5839	6	30370	0.325628	0.674372
HTH_3	1	5839	6	30370	0.325628	0.674372
Kelch_4	1	5839	6	30370	0.325628	0.674372
MAS20	1	5839	6	30370	0.325628	0.674372
MMS19_N	1	5839	6	30370	0.325628	0.674372
MRP-L47	1	5839	6	30370	0.325628	0.674372
Mso1_Sec1_bdg	1	5839	6	30370	0.325628	0.674372
Mss4	1	5839	6	30370	0.325628	0.674372
Npa1	1	5839	6	30370	0.325628	0.674372
Nup84_Nup100	1	5839	6	30370	0.325628	0.674372
Ofd1_CTDD	1	5839	6	30370	0.325628	0.674372
ORC5_C	1	5839	6	30370	0.325628	0.674372
PAP1	1	5839	6	30370	0.325628	0.674372
Rad52_Rad22	1	5839	6	30370	0.325628	0.674372
Ribosomal_S15	1	5839	6	30370	0.325628	0.674372
RNA_pol_Rpb1_6	1	5839	6	30370	0.325628	0.674372
RNA_pol_Rpb1_7	1	5839	6	30370	0.325628	0.674372
Rsa3	1	5839	6	30370	0.325628	0.674372
Sec3_C	1	5839	6	30370	0.325628	0.674372
Sod_Fe_C	1	5839	6	30370	0.325628	0.674372
SURF4	1	5839	6	30370	0.325628	0.674372
SURF6	1	5839	6	30370	0.325628	0.674372
Tcp11	1	5839	6	30370	0.325628	0.674372
TFIIA_gamma_C	1	5839	6	30370	0.325628	0.674372
Thoc2	1	5839	6	30370	0.325628	0.674372
Mito_carr	83	5839	416	30370	0.326058	0.673942
Helicase_C	55	5839	274	30370	0.327523	0.672477
Mannosyl_trans3	8	5839	39	30370	0.329404	0.670596
PH	8	5839	39	30370	0.329404	0.670596
Transp_cyt_pur	8	5839	39	30370	0.329404	0.670596
zf-C3HC4	8	5839	39	30370	0.329404	0.670596
Cyt-b5	9	5839	44	30370	0.333293	0.666707
IBN_N	9	5839	44	30370	0.333293	0.666707
DEAD	43	5839	214	30370	0.33556	0.66444
AA_kinase	4	5839	20	30370	0.336764	0.663236
Aha1_N	4	5839	20	30370	0.336764	0.663236
Aminotran_5	4	5839	20	30370	0.336764	0.663236
AMP-binding	4	5839	20	30370	0.336764	0.663236
AT_hook	4	5839	20	30370	0.336764	0.663236
ATP-synt_ab	4	5839	20	30370	0.336764	0.663236
ATP-synt_ab_C	4	5839	20	30370	0.336764	0.663236
Bap31	4	5839	20	30370	0.336764	0.663236
Bul1_C	4	5839	20	30370	0.336764	0.663236
CBFD_NFYB_HMF	4	5839	20	30370	0.336764	0.663236
CH	4	5839	20	30370	0.336764	0.663236
CK_II_beta	4	5839	20	30370	0.336764	0.663236
COX6B	4	5839	20	30370	0.336764	0.663236
CPSase_sm_chain	4	5839	20	30370	0.336764	0.663236
CTDII	4	5839	20	30370	0.336764	0.663236
DAO	4	5839	20	30370	0.336764	0.663236
DNA_pol_B	4	5839	20	30370	0.336764	0.663236
DSPc	4	5839	20	30370	0.336764	0.663236
DUF202	4	5839	20	30370	0.336764	0.663236
DUF2403	4	5839	20	30370	0.336764	0.663236
DUF4217	4	5839	20	30370	0.336764	0.663236
FAD_binding_4	4	5839	20	30370	0.336764	0.663236
FSH1	4	5839	20	30370	0.336764	0.663236
FTR1	4	5839	20	30370	0.336764	0.663236
GATA	4	5839	20	30370	0.336764	0.663236
GDI	4	5839	20	30370	0.336764	0.663236
GHMP_kinases_N	4	5839	20	30370	0.336764	0.663236
Glucan_synthase	4	5839	20	30370	0.336764	0.663236
Glycos_transf_1	4	5839	20	30370	0.336764	0.663236
HATPase_c	4	5839	20	30370	0.336764	0.663236
HECT	4	5839	20	30370	0.336764	0.663236
Hexokinase_1	4	5839	20	30370	0.336764	0.663236
Hist_deacetyl	4	5839	20	30370	0.336764	0.663236
HMGL-like	4	5839	20	30370	0.336764	0.663236
HSF_DNA-bind	4	5839	20	30370	0.336764	0.663236
JAB	4	5839	20	30370	0.336764	0.663236
Lactamase_B	4	5839	20	30370	0.336764	0.663236
MARVEL	4	5839	20	30370	0.336764	0.663236
MIP	4	5839	20	30370	0.336764	0.663236
MPC	4	5839	20	30370	0.336764	0.663236
MTHFR	4	5839	20	30370	0.336764	0.663236
Myosin_head	4	5839	20	30370	0.336764	0.663236
Na_H_Exchanger	4	5839	20	30370	0.336764	0.663236
NAD_binding_6	4	5839	20	30370	0.336764	0.663236
NOP5NT	4	5839	20	30370	0.336764	0.663236
PDR_CDR	4	5839	20	30370	0.336764	0.663236
Peptidase_S8	4	5839	20	30370	0.336764	0.663236
Pil1	4	5839	20	30370	0.336764	0.663236
PRELI	4	5839	20	30370	0.336764	0.663236
Prenyltrans	4	5839	20	30370	0.336764	0.663236
PseudoU_synth_1	4	5839	20	30370	0.336764	0.663236
Rep_fac_C	4	5839	20	30370	0.336764	0.663236
Ribosomal_L10	4	5839	20	30370	0.336764	0.663236
Ribosomal_L11_N	4	5839	20	30370	0.336764	0.663236
Ribosomal_L13	4	5839	20	30370	0.336764	0.663236
Ribosomal_L24e	4	5839	20	30370	0.336764	0.663236
Ribosomal_S13	4	5839	20	30370	0.336764	0.663236
Ribosomal_S2	4	5839	20	30370	0.336764	0.663236
Ribosomal_S8e	4	5839	20	30370	0.336764	0.663236
RLI	4	5839	20	30370	0.336764	0.663236
RNA_pol_L	4	5839	20	30370	0.336764	0.663236
RNA_pol_L_2	4	5839	20	30370	0.336764	0.663236
RNA_pol_Rpb2_1	4	5839	20	30370	0.336764	0.663236
RWD	4	5839	20	30370	0.336764	0.663236
SET	4	5839	20	30370	0.336764	0.663236
SH3_9	4	5839	20	30370	0.336764	0.663236
SMC_hinge	4	5839	20	30370	0.336764	0.663236
SRF-TF	4	5839	20	30370	0.336764	0.663236
Sybindin	4	5839	20	30370	0.336764	0.663236
TF_Zn_Ribbon	4	5839	20	30370	0.336764	0.663236
TFIIB	4	5839	20	30370	0.336764	0.663236
TFIID-18kDa	4	5839	20	30370	0.336764	0.663236
Tim17	4	5839	20	30370	0.336764	0.663236
TIP49	4	5839	20	30370	0.336764	0.663236
Transket_pyr	4	5839	20	30370	0.336764	0.663236
tRNA_anti-codon	4	5839	20	30370	0.336764	0.663236
UAA	4	5839	20	30370	0.336764	0.663236
UBX	4	5839	20	30370	0.336764	0.663236
WSC	4	5839	20	30370	0.336764	0.663236
XRN_N	4	5839	20	30370	0.336764	0.663236
Sel1	11	5839	54	30370	0.338692	0.661308
Septin	12	5839	59	30370	0.340558	0.659442
Fungal_trans	13	5839	64	30370	0.342024	0.657976
His_Phos_1	13	5839	64	30370	0.342024	0.657976
AAA	31	5839	154	30370	0.342632	0.657368
HSP70	14	5839	69	30370	0.343167	0.656833
SNF2_N	16	5839	79	30370	0.344711	0.655289
DnaJ	25	5839	124	30370	0.345086	0.654914
PUF	18	5839	89	30370	0.345525	0.654475
AA_permease_2	5	5839	25	30370	0.345603	0.654397
ATP_bind_1	5	5839	25	30370	0.345603	0.654397
BRCT	5	5839	25	30370	0.345603	0.654397
CAF1C_H4-bd	5	5839	25	30370	0.345603	0.654397
CDP-OH_P_transf	5	5839	25	30370	0.345603	0.654397
DNA_pol_B_exo1	5	5839	25	30370	0.345603	0.654397
Ferric_reduct	5	5839	25	30370	0.345603	0.654397
FKBP_C	5	5839	25	30370	0.345603	0.654397
GCR1_C	5	5839	25	30370	0.345603	0.654397
Glyco_transf_20	5	5839	25	30370	0.345603	0.654397
HGTP_anticodon	5	5839	25	30370	0.345603	0.654397
[truncated: 240 more rows]

## Sheet: Supplementary_table_3
	H4
Domain_name	Count species	Tot domains in species	Count in Pan genome	Tot domains in Pan genome	P_over	P_under
Cu_amine_oxid	3	5817	7	30370	0.0287037	0.971296
Ost4	1	5817	2	30370	0.0366816	0.963318
OPT	15	5817	55	30370	0.0494007	0.950599
PGAP1	4	5817	12	30370	0.0618064	0.938194
PTR2	4	5817	12	30370	0.0618064	0.938194
ATP-synt_A	2	5817	6	30370	0.0887384	0.911262
COX1	2	5817	6	30370	0.0887384	0.911262
DDE_1	2	5817	6	30370	0.0887384	0.911262
Dynein_light	2	5817	6	30370	0.0887384	0.911262
Zeta_toxin	2	5817	6	30370	0.0887384	0.911262
GDA1_CD39	5	5817	17	30370	0.0891942	0.910806
HUN	1	5817	3	30370	0.0959969	0.904003
Kinetochor_Ybp2	1	5817	3	30370	0.0959969	0.904003
N-SET	1	5817	3	30370	0.0959969	0.904003
PDH	1	5817	3	30370	0.0959969	0.904003
SPC25	1	5817	3	30370	0.0959969	0.904003
Thioredoxin_7	1	5817	3	30370	0.0959969	0.904003
TPR_16	1	5817	3	30370	0.0959969	0.904003
Tup_N	1	5817	3	30370	0.0959969	0.904003
Vac7	1	5817	3	30370	0.0959969	0.904003
UDPGP	3	5817	10	30370	0.10641	0.89359
Alg14	2	5817	7	30370	0.133764	0.866236
CYSTM	2	5817	7	30370	0.133764	0.866236
Mnd1	2	5817	7	30370	0.133764	0.866236
Peptidase_C13	2	5817	7	30370	0.133764	0.866236
PNGaseA	2	5817	7	30370	0.133764	0.866236
TRAPPC9-Trs120	2	5817	7	30370	0.133764	0.866236
LRR_4	6	5817	23	30370	0.134718	0.865282
Exo_endo_phos	11	5817	45	30370	0.138302	0.861698
adh_short_C2	3	5817	11	30370	0.142867	0.857133
GTP_cyclohydro2	3	5817	11	30370	0.142867	0.857133
PA14	3	5817	11	30370	0.142867	0.857133
Peptidase_S9	3	5817	11	30370	0.142867	0.857133
tRNA-synt_2c	3	5817	11	30370	0.142867	0.857133
Aminotran_3	12	5817	50	30370	0.146848	0.853152
Zn_clus	46	5817	212	30370	0.151107	0.848893
AATase	1	5817	4	30370	0.167932	0.832068
Acetyltransf_7	1	5817	4	30370	0.167932	0.832068
Amidohydro_5	1	5817	4	30370	0.167932	0.832068
ApoO	1	5817	4	30370	0.167932	0.832068
ATP-grasp_4	1	5817	4	30370	0.167932	0.832068
CGI-121	1	5817	4	30370	0.167932	0.832068
Chs3p	1	5817	4	30370	0.167932	0.832068
Clathrin-link	1	5817	4	30370	0.167932	0.832068
Coa1	1	5817	4	30370	0.167932	0.832068
Complex1_LYR_1	1	5817	4	30370	0.167932	0.832068
Cpn10	1	5817	4	30370	0.167932	0.832068
CSTF2_hinge	1	5817	4	30370	0.167932	0.832068
DER1	1	5817	4	30370	0.167932	0.832068
DUF1744	1	5817	4	30370	0.167932	0.832068
DUF3748	1	5817	4	30370	0.167932	0.832068
DUF900	1	5817	4	30370	0.167932	0.832068
EF-hand_8	1	5817	4	30370	0.167932	0.832068
Form_Nir_trans	1	5817	4	30370	0.167932	0.832068
GATase_5	1	5817	4	30370	0.167932	0.832068
GFO_IDH_MocA_C	1	5817	4	30370	0.167932	0.832068
Git3	1	5817	4	30370	0.167932	0.832068
Glyco_tran_28_C	1	5817	4	30370	0.167932	0.832068
HisKA	1	5817	4	30370	0.167932	0.832068
Kin17_mid	1	5817	4	30370	0.167932	0.832068
MATH	1	5817	4	30370	0.167932	0.832068
Mei5	1	5817	4	30370	0.167932	0.832068
Methyltransf_12	1	5817	4	30370	0.167932	0.832068
Mpv17_PMP22	1	5817	4	30370	0.167932	0.832068
MRP-S28	1	5817	4	30370	0.167932	0.832068
Mt_ATP-synt_D	1	5817	4	30370	0.167932	0.832068
NatB_MDM20	1	5817	4	30370	0.167932	0.832068
Nuf2	1	5817	4	30370	0.167932	0.832068
NUFIP1	1	5817	4	30370	0.167932	0.832068
OGG_N	1	5817	4	30370	0.167932	0.832068
P5-ATPase	1	5817	4	30370	0.167932	0.832068
Pcc1	1	5817	4	30370	0.167932	0.832068
Proteasom_Rpn13	1	5817	4	30370	0.167932	0.832068
Prp31_C	1	5817	4	30370	0.167932	0.832068
Ribosomal_L40e	1	5817	4	30370	0.167932	0.832068
Ribosomal_S27	1	5817	4	30370	0.167932	0.832068
RNA_pol_N	1	5817	4	30370	0.167932	0.832068
SbcCD_C	1	5817	4	30370	0.167932	0.832068
Spc97_Spc98	1	5817	4	30370	0.167932	0.832068
STAG	1	5817	4	30370	0.167932	0.832068
Swi5	1	5817	4	30370	0.167932	0.832068
TAFII55_N	1	5817	4	30370	0.167932	0.832068
Vma12	1	5817	4	30370	0.167932	0.832068
Vps16_C	1	5817	4	30370	0.167932	0.832068
zf-C3HC4_2	1	5817	4	30370	0.167932	0.832068
zf-C3HC4_3	1	5817	4	30370	0.167932	0.832068
zf-primase	1	5817	4	30370	0.167932	0.832068
zinc_ribbon_6	1	5817	4	30370	0.167932	0.832068
Cation_ATPase_N	4	5817	16	30370	0.176996	0.823004
Pmp3	4	5817	16	30370	0.176996	0.823004
PAP_central	3	5817	12	30370	0.183397	0.816603
Apt1	2	5817	8	30370	0.18473	0.81527
ATP_sub_h	2	5817	8	30370	0.18473	0.81527
BSD	2	5817	8	30370	0.18473	0.81527
Cg6151-P	2	5817	8	30370	0.18473	0.81527
DAD	2	5817	8	30370	0.18473	0.81527
DAGK_cat	2	5817	8	30370	0.18473	0.81527
FAA_hydrolase	2	5817	8	30370	0.18473	0.81527
FCH	2	5817	8	30370	0.18473	0.81527
G-gamma	2	5817	8	30370	0.18473	0.81527
HhH-GPD	2	5817	8	30370	0.18473	0.81527
HIM1	2	5817	8	30370	0.18473	0.81527
HPIH	2	5817	8	30370	0.18473	0.81527
MBF1	2	5817	8	30370	0.18473	0.81527
Prenyltransf	2	5817	8	30370	0.18473	0.81527
Pterin_4a	2	5817	8	30370	0.18473	0.81527
Serinc	2	5817	8	30370	0.18473	0.81527
SNAP	2	5817	8	30370	0.18473	0.81527
Spo7	2	5817	8	30370	0.18473	0.81527
Spt4	2	5817	8	30370	0.18473	0.81527
Syntaxin-18_N	2	5817	8	30370	0.18473	0.81527
V-SNARE_C	2	5817	8	30370	0.18473	0.81527
Vfa1	2	5817	8	30370	0.18473	0.81527
zf-AN1	2	5817	8	30370	0.18473	0.81527
zf-rbx1	2	5817	8	30370	0.18473	0.81527
zf-RING_2	6	5817	25	30370	0.18814	0.81186
UBA	5	5817	21	30370	0.200477	0.799523
Sec1	7	5817	30	30370	0.202941	0.797059
HAD_2	4	5817	17	30370	0.21358	0.78642
SWIRM	4	5817	17	30370	0.21358	0.78642
ZZ	4	5817	17	30370	0.21358	0.78642
Aldedh	9	5817	40	30370	0.224187	0.775813
AAA_23	3	5817	13	30370	0.22709	0.77291
AhpC-TSA	3	5817	13	30370	0.22709	0.77291
AIRS_C	3	5817	13	30370	0.22709	0.77291
FAT	3	5817	13	30370	0.22709	0.77291
FolB	3	5817	13	30370	0.22709	0.77291
Glyco_hydro_3	3	5817	13	30370	0.22709	0.77291
Med26	3	5817	13	30370	0.22709	0.77291
Peptidase_M22	3	5817	13	30370	0.22709	0.77291
PRK	3	5817	13	30370	0.22709	0.77291
Response_reg	3	5817	13	30370	0.22709	0.77291
SH3_2	3	5817	13	30370	0.22709	0.77291
Zip	3	5817	13	30370	0.22709	0.77291
ADH_zinc_N	7	5817	31	30370	0.230676	0.769324
Dynamin_N	7	5817	31	30370	0.230676	0.769324
S1	7	5817	31	30370	0.230676	0.769324
FHA	10	5817	45	30370	0.232025	0.767975
FAD_binding_2	5	5817	22	30370	0.233949	0.766051
60KD_IMP	2	5817	9	30370	0.239672	0.760328
Abhydrolase_5	2	5817	9	30370	0.239672	0.760328
AIRS	2	5817	9	30370	0.239672	0.760328
Aldose_epim	2	5817	9	30370	0.239672	0.760328
Chitin_synth_2	2	5817	9	30370	0.239672	0.760328
CPSase_L_D3	2	5817	9	30370	0.239672	0.760328
DcpS	2	5817	9	30370	0.239672	0.760328
DUF2370	2	5817	9	30370	0.239672	0.760328
DUF2431	2	5817	9	30370	0.239672	0.760328
DUF572	2	5817	9	30370	0.239672	0.760328
eIF3_p135	2	5817	9	30370	0.239672	0.760328
EMP70	2	5817	9	30370	0.239672	0.760328
G-alpha	2	5817	9	30370	0.239672	0.760328
HTH_Tnp_Tc5	2	5817	9	30370	0.239672	0.760328
Ilm1	2	5817	9	30370	0.239672	0.760328
Lipase_3	2	5817	9	30370	0.239672	0.760328
Na_sulph_symp	2	5817	9	30370	0.239672	0.760328
NAD_binding_4	2	5817	9	30370	0.239672	0.760328
Pex2_Pex12	2	5817	9	30370	0.239672	0.760328
PHP	2	5817	9	30370	0.239672	0.760328
Prenyltrans_2	2	5817	9	30370	0.239672	0.760328
Rft-1	2	5817	9	30370	0.239672	0.760328
SAGA-Tad1	2	5817	9	30370	0.239672	0.760328
Stb3	2	5817	9	30370	0.239672	0.760328
tRNA_synt_1c_R1	2	5817	9	30370	0.239672	0.760328
Ubie_methyltran	2	5817	9	30370	0.239672	0.760328
EMP24_GP25L	8	5817	36	30370	0.240916	0.759084
Pkinase	104	5817	514	30370	0.245143	0.754857
RRM_1	48	5817	232	30370	0.245234	0.754766
1-cysPrx_C	1	5817	5	30370	0.245479	0.754521
2OG-FeII_Oxy	1	5817	5	30370	0.245479	0.754521
2OG-FeII_Oxy_3	1	5817	5	30370	0.245479	0.754521
6PGD	1	5817	5	30370	0.245479	0.754521
A_deamin	1	5817	5	30370	0.245479	0.754521
AAA_25	1	5817	5	30370	0.245479	0.754521
AATF-Che1	1	5817	5	30370	0.245479	0.754521
Abi	1	5817	5	30370	0.245479	0.754521
Acatn	1	5817	5	30370	0.245479	0.754521
ACC_central	1	5817	5	30370	0.245479	0.754521
AcetylCoA_hyd_C	1	5817	5	30370	0.245479	0.754521
AcetylCoA_hydro	1	5817	5	30370	0.245479	0.754521
ACT_7	1	5817	5	30370	0.245479	0.754521
Acyl_transf_1	1	5817	5	30370	0.245479	0.754521
Ada3	1	5817	5	30370	0.245479	0.754521
ADH_zinc_N_2	1	5817	5	30370	0.245479	0.754521
AdoHcyase_NAD	1	5817	5	30370	0.245479	0.754521
AdoMet_MTase	1	5817	5	30370	0.245479	0.754521
ADSL_C	1	5817	5	30370	0.245479	0.754521
AFG1_ATPase	1	5817	5	30370	0.245479	0.754521
AFT	1	5817	5	30370	0.245479	0.754521
AHS1	1	5817	5	30370	0.245479	0.754521
AHS2	1	5817	5	30370	0.245479	0.754521
AICARFT_IMPCHas	1	5817	5	30370	0.245479	0.754521
AIM24	1	5817	5	30370	0.245479	0.754521
AIRC	1	5817	5	30370	0.245479	0.754521
AlaDh_PNT_C	1	5817	5	30370	0.245479	0.754521
Alb1	1	5817	5	30370	0.245479	0.754521
Aldolase_II	1	5817	5	30370	0.245479	0.754521
Alk_phosphatase	1	5817	5	30370	0.245479	0.754521
ALMT	1	5817	5	30370	0.245479	0.754521
ALO	1	5817	5	30370	0.245479	0.754521
Alpha-amylase	1	5817	5	30370	0.245479	0.754521
Alpha-amylase_C	1	5817	5	30370	0.245479	0.754521
Alpha-mann_mid	1	5817	5	30370	0.245479	0.754521
ALS_ss_C	1	5817	5	30370	0.245479	0.754521
AMPKBI	1	5817	5	30370	0.245479	0.754521
Ank_4	1	5817	5	30370	0.245479	0.754521
Anoctamin	1	5817	5	30370	0.245479	0.754521
AP_endonuc_2	1	5817	5	30370	0.245479	0.754521
APC10	1	5817	5	30370	0.245479	0.754521
Apc15p	1	5817	5	30370	0.245479	0.754521
Apc4	1	5817	5	30370	0.245479	0.754521
APG5	1	5817	5	30370	0.245479	0.754521
APG9	1	5817	5	30370	0.245479	0.754521
Arb2	1	5817	5	30370	0.245479	0.754521
Arg_tRNA_synt_N	1	5817	5	30370	0.245479	0.754521
Arrestin_N	1	5817	5	30370	0.245479	0.754521
ASL_C2	1	5817	5	30370	0.245479	0.754521
Asp_protease	1	5817	5	30370	0.245479	0.754521
Asparaginase	1	5817	5	30370	0.245479	0.754521
ATE_C	1	5817	5	30370	0.245479	0.754521
ATE_N	1	5817	5	30370	0.245479	0.754521
ATG_C	1	5817	5	30370	0.245479	0.754521
ATG13	1	5817	5	30370	0.245479	0.754521
ATG22	1	5817	5	30370	0.245479	0.754521
ATG27	1	5817	5	30370	0.245479	0.754521
Atg8	1	5817	5	30370	0.245479	0.754521
ATP_bind_3	1	5817	5	30370	0.245479	0.754521
ATP_bind_4	1	5817	5	30370	0.245479	0.754521
ATP_transf	1	5817	5	30370	0.245479	0.754521
ATP-grasp	1	5817	5	30370	0.245479	0.754521
ATP-sulfurylase	1	5817	5	30370	0.245479	0.754521
ATP-synt_10	1	5817	5	30370	0.245479	0.754521
ATP-synt_S1	1	5817	5	30370	0.245479	0.754521
ATP12	1	5817	5	30370	0.245479	0.754521
Atx10homo_assoc	1	5817	5	30370	0.245479	0.754521
Autophagy_act_C	1	5817	5	30370	0.245479	0.754521
Autophagy_Cterm	1	5817	5	30370	0.245479	0.754521
B-block_TFIIIC	1	5817	5	30370	0.245479	0.754521
B3_4	1	5817	5	30370	0.245479	0.754521
B5	1	5817	5	30370	0.245479	0.754521
B56	1	5817	5	30370	0.245479	0.754521
Bac_GDH	1	5817	5	30370	0.245479	0.754521
Bac_surface_Ag	1	5817	5	30370	0.245479	0.754521
BAG	1	5817	5	30370	0.245479	0.754521
BAH	1	5817	5	30370	0.245479	0.754521
Bax1-I	1	5817	5	30370	0.245479	0.754521
BCIP	1	5817	5	30370	0.245479	0.754521
BCNT	1	5817	5	30370	0.245479	0.754521
BCS1_N	1	5817	5	30370	0.245479	0.754521
Beach	1	5817	5	30370	0.245479	0.754521
Beta-Casp	1	5817	5	30370	0.245479	0.754521
Beta-lactamase	1	5817	5	30370	0.245479	0.754521
BHD_1	1	5817	5	30370	0.245479	0.754521
BHD_2	1	5817	5	30370	0.245479	0.754521
BING4CT	1	5817	5	30370	0.245479	0.754521
BNR	1	5817	5	30370	0.245479	0.754521
BOP1NT	1	5817	5	30370	0.245479	0.754521
Bot1p	1	5817	5	30370	0.245479	0.754521
BP28CT	1	5817	5	30370	0.245479	0.754521
BRE1	1	5817	5	30370	0.245479	0.754521
BRF1	1	5817	5	30370	0.245479	0.754521
BTB_2	1	5817	5	30370	0.245479	0.754521
Bud13	1	5817	5	30370	0.245479	0.754521
BUD22	1	5817	5	30370	0.245479	0.754521
Bystin	1	5817	5	30370	0.245479	0.754521
C1_4	1	5817	5	30370	0.245479	0.754521
CAF1	1	5817	5	30370	0.245479	0.754521
CAF1A	1	5817	5	30370	0.245479	0.754521
Calcipressin	1	5817	5	30370	0.245479	0.754521
CAP_C	1	5817	5	30370	0.245479	0.754521
CAP_N	1	5817	5	30370	0.245479	0.754521
Carb_kinase	1	5817	5	30370	0.245479	0.754521
Carboxyl_trans	1	5817	5	30370	0.245479	0.754521
CAS_CSE1	1	5817	5	30370	0.245479	0.754521
Catalase-rel	1	5817	5	30370	0.245479	0.754521
CbiA	1	5817	5	30370	0.245479	0.754521
CBM_21	1	5817	5	30370	0.245479	0.754521
CBM_48	1	5817	5	30370	0.245479	0.754521
CDC24	1	5817	5	30370	0.245479	0.754521
CDC37_C	1	5817	5	30370	0.245479	0.754521
CDC37_M	1	5817	5	30370	0.245479	0.754521
CDC73	1	5817	5	30370	0.245479	0.754521
Chalcone	1	5817	5	30370	0.245479	0.754521
ChAPs	1	5817	5	30370	0.245479	0.754521
Choline_kinase	1	5817	5	30370	0.245479	0.754521
Choline_transpo	1	5817	5	30370	0.245479	0.754521
CHZ	1	5817	5	30370	0.245479	0.754521
CIAPIN1	1	5817	5	30370	0.245479	0.754521
Cid2	1	5817	5	30370	0.245479	0.754521
Citrate_synt	1	5817	5	30370	0.245479	0.754521
Clathrin_H_link	1	5817	5	30370	0.245479	0.754521
CLN3	1	5817	5	30370	0.245479	0.754521
ClpS	1	5817	5	30370	0.245479	0.754521
CLU	1	5817	5	30370	0.245479	0.754521
Cnd1	1	5817	5	30370	0.245479	0.754521
Cnd3	1	5817	5	30370	0.245479	0.754521
Coatamer_beta_C	1	5817	5	30370	0.245479	0.754521
Coatomer_b_Cpla	1	5817	5	30370	0.245479	0.754521
cobW	1	5817	5	30370	0.245479	0.754521
CobW_C	1	5817	5	30370	0.245479	0.754521
COG4	1	5817	5	30370	0.245479	0.754521
COG6	1	5817	5	30370	0.245479	0.754521
COPI_C	1	5817	5	30370	0.245479	0.754521
Coq4	1	5817	5	30370	0.245479	0.754521
COX15-CtaA	1	5817	5	30370	0.245479	0.754521
COX5B	1	5817	5	30370	0.245479	0.754521
COX7C	1	5817	5	30370	0.245479	0.754521
CPDase	1	5817	5	30370	0.245479	0.754521
CPL	1	5817	5	30370	0.245479	0.754521
CPSF100_C	1	5817	5	30370	0.245479	0.754521
CPSF73-100_C	1	5817	5	30370	0.245479	0.754521
CRAL_TRIO_2	1	5817	5	30370	0.245479	0.754521
Creatinase_N	1	5817	5	30370	0.245479	0.754521
CRF1	1	5817	5	30370	0.245479	0.754521
CRM1_C	1	5817	5	30370	0.245479	0.754521
Cse1	1	5817	5	30370	0.245479	0.754521
CtaG_Cox11	1	5817	5	30370	0.245479	0.754521
Ctf8	1	5817	5	30370	0.245479	0.754521
Ctr	1	5817	5	30370	0.245479	0.754521
Cut8_C	1	5817	5	30370	0.245479	0.754521
CwfJ_C_1	1	5817	5	30370	0.245479	0.754521
CwfJ_C_2	1	5817	5	30370	0.245479	0.754521
Cytochrom_C1	1	5817	5	30370	0.245479	0.754521
Cytokin_check_N	1	5817	5	30370	0.245479	0.754521
D-ser_dehydrat	1	5817	5	30370	0.245479	0.754521
D123	1	5817	5	30370	0.245479	0.754521
Dak2	1	5817	5	30370	0.245479	0.754521
DALR_1	1	5817	5	30370	0.245479	0.754521
DAP3	1	5817	5	30370	0.245479	0.754521
DBINO	1	5817	5	30370	0.245479	0.754521
DBP10CT	1	5817	5	30370	0.245479	0.754521
DcpS_C	1	5817	5	30370	0.245479	0.754521
DDOST_48kD	1	5817	5	30370	0.245479	0.754521
Dfp1_Him1_M	1	5817	5	30370	0.245479	0.754521
DHH	1	5817	5	30370	0.245479	0.754521
DHHA2	1	5817	5	30370	0.245479	0.754521
DHO_dh	1	5817	5	30370	0.245479	0.754521
DHQ_synthase	1	5817	5	30370	0.245479	0.754521
DHquinase_I	1	5817	5	30370	0.245479	0.754521
DIL	1	5817	5	30370	0.245479	0.754521
DIT1_PvcA	1	5817	5	30370	0.245479	0.754521
DLH	1	5817	5	30370	0.245479	0.754521
DNA_gyraseB	1	5817	5	30370	0.245479	0.754521
DNA_ligase_A_C	1	5817	5	30370	0.245479	0.754521
DNA_ligase_A_M	1	5817	5	30370	0.245479	0.754521
DNA_ligase_A_N	1	5817	5	30370	0.245479	0.754521
DNA_pol_A	1	5817	5	30370	0.245479	0.754521
DNA_pol_A_exo1	1	5817	5	30370	0.245479	0.754521
DNA_pol_phi	1	5817	5	30370	0.245479	0.754521
DNA_primase_lrg	1	5817	5	30370	0.245479	0.754521
DNA_primase_S	1	5817	5	30370	0.245479	0.754521
DNA_RNApol_7kD	1	5817	5	30370	0.245479	0.754521
DNA_topoisoIV	1	5817	5	30370	0.245479	0.754521
Dna2	1	5817	5	30370	0.245479	0.754521
Dopey_N	1	5817	5	30370	0.245479	0.754521
DOT1	1	5817	5	30370	0.245479	0.754521
Drf_FH3	1	5817	5	30370	0.245479	0.754521
Drf_GBD	1	5817	5	30370	0.245479	0.754521
DRIM	1	5817	5	30370	0.245479	0.754521
DRMBL	1	5817	5	30370	0.245479	0.754521
DS	1	5817	5	30370	0.245479	0.754521
dsrm	1	5817	5	30370	0.245479	0.754521
DUF106	1	5817	5	30370	0.245479	0.754521
DUF1077	1	5817	5	30370	0.245479	0.754521
DUF1162	1	5817	5	30370	0.245479	0.754521
DUF1212	1	5817	5	30370	0.245479	0.754521
DUF1227	1	5817	5	30370	0.245479	0.754521
DUF1325	1	5817	5	30370	0.245479	0.754521
DUF1546	1	5817	5	30370	0.245479	0.754521
DUF1620	1	5817	5	30370	0.245479	0.754521
DUF1640	1	5817	5	30370	0.245479	0.754521
DUF1674	1	5817	5	30370	0.245479	0.754521
DUF1682	1	5817	5	30370	0.245479	0.754521
DUF1689	1	5817	5	30370	0.245479	0.754521
DUF1713	1	5817	5	30370	0.245479	0.754521
DUF1726	1	5817	5	30370	0.245479	0.754521
DUF1729	1	5817	5	30370	0.245479	0.754521
DUF1752	1	5817	5	30370	0.245479	0.754521
DUF1762	1	5817	5	30370	0.245479	0.754521
DUF1776	1	5817	5	30370	0.245479	0.754521
DUF1900	1	5817	5	30370	0.245479	0.754521
DUF1981	1	5817	5	30370	0.245479	0.754521
DUF1998	1	5817	5	30370	0.245479	0.754521
DUF2011	1	5817	5	30370	0.245479	0.754521
DUF2036	1	5817	5	30370	0.245479	0.754521
DUF21	1	5817	5	30370	0.245479	0.754521
DUF2183	1	5817	5	30370	0.245479	0.754521
DUF2373	1	5817	5	30370	0.245479	0.754521
DUF2392	1	5817	5	30370	0.245479	0.754521
DUF2404	1	5817	5	30370	0.245479	0.754521
DUF2405	1	5817	5	30370	0.245479	0.754521
DUF2406	1	5817	5	30370	0.245479	0.754521
DUF2407	1	5817	5	30370	0.245479	0.754521
DUF2410	1	5817	5	30370	0.245479	0.754521
DUF2413	1	5817	5	30370	0.245479	0.754521
DUF2416	1	5817	5	30370	0.245479	0.754521
DUF2420	1	5817	5	30370	0.245479	0.754521
DUF2421	1	5817	5	30370	0.245479	0.754521
DUF2427	1	5817	5	30370	0.245479	0.754521
DUF2435	1	5817	5	30370	0.245479	0.754521
DUF2638	1	5817	5	30370	0.245479	0.754521
DUF2722	1	5817	5	30370	0.245479	0.754521
DUF2781	1	5817	5	30370	0.245479	0.754521
DUF3074	1	5817	5	30370	0.245479	0.754521
DUF3321	1	5817	5	30370	0.245479	0.754521
DUF3336	1	5817	5	30370	0.245479	0.754521
DUF3385	1	5817	5	30370	0.245479	0.754521
DUF3402	1	5817	5	30370	0.245479	0.754521
DUF3414	1	5817	5	30370	0.245479	0.754521
DUF3437	1	5817	5	30370	0.245479	0.754521
DUF3441	1	5817	5	30370	0.245479	0.754521
DUF3507	1	5817	5	30370	0.245479	0.754521
DUF3535	1	5817	5	30370	0.245479	0.754521
DUF3591	1	5817	5	30370	0.245479	0.754521
DUF3608	1	5817	5	30370	0.245479	0.754521
DUF3661	1	5817	5	30370	0.245479	0.754521
DUF367	1	5817	5	30370	0.245479	0.754521
DUF3722	1	5817	5	30370	0.245479	0.754521
DUF3752	1	5817	5	30370	0.245479	0.754521
DUF3767	1	5817	5	30370	0.245479	0.754521
DUF3808	1	5817	5	30370	0.245479	0.754521
DUF3812	1	5817	5	30370	0.245479	0.754521
DUF3815	1	5817	5	30370	0.245479	0.754521
DUF3819	1	5817	5	30370	0.245479	0.754521
DUF383	1	5817	5	30370	0.245479	0.754521
DUF384	1	5817	5	30370	0.245479	0.754521
DUF4050	1	5817	5	30370	0.245479	0.754521
DUF410	1	5817	5	30370	0.245479	0.754521
DUF4110	1	5817	5	30370	0.245479	0.754521
DUF4112	1	5817	5	30370	0.245479	0.754521
DUF4137	1	5817	5	30370	0.245479	0.754521
DUF4208	1	5817	5	30370	0.245479	0.754521
DUF4448	1	5817	5	30370	0.245479	0.754521
DUF500	1	5817	5	30370	0.245479	0.754521
DUF544	1	5817	5	30370	0.245479	0.754521
DUF592	1	5817	5	30370	0.245479	0.754521
DUF726	1	5817	5	30370	0.245479	0.754521
DUF89	1	5817	5	30370	0.245479	0.754521
DUF913	1	5817	5	30370	0.245479	0.754521
DUF946	1	5817	5	30370	0.245479	0.754521
DUF947	1	5817	5	30370	0.245479	0.754521
DWNN	1	5817	5	30370	0.245479	0.754521
E1_DerP2_DerF2	1	5817	5	30370	0.245479	0.754521
E3_binding	1	5817	5	30370	0.245479	0.754521
EB1	1	5817	5	30370	0.245479	0.754521
Ebp2	1	5817	5	30370	0.245479	0.754521
ECH	1	5817	5	30370	0.245479	0.754521
ECM11	1	5817	5	30370	0.245479	0.754521
ECR1_N	1	5817	5	30370	0.245479	0.754521
EF_assoc_1	1	5817	5	30370	0.245479	0.754521
EF_assoc_2	1	5817	5	30370	0.245479	0.754521
EF-1_beta_acid	1	5817	5	30370	0.245479	0.754521
EF1_GNE	1	5817	5	30370	0.245479	0.754521
EIF_2_alpha	1	5817	5	30370	0.245479	0.754521
eIF-5a	1	5817	5	30370	0.245479	0.754521
eIF2_C	1	5817	5	30370	0.245479	0.754521
eIF3_subunit	1	5817	5	30370	0.245479	0.754521
ELFV_dehydrog	1	5817	5	30370	0.245479	0.754521
EMG1	1	5817	5	30370	0.245479	0.754521
End3	1	5817	5	30370	0.245479	0.754521
Endonuclease_NS	1	5817	5	30370	0.245479	0.754521
Enolase_C	1	5817	5	30370	0.245479	0.754521
EOS1	1	5817	5	30370	0.245479	0.754521
EPSP_synthase	1	5817	5	30370	0.245479	0.754521
EST1	1	5817	5	30370	0.245479	0.754521
ETF_alpha	1	5817	5	30370	0.245479	0.754521
ETF_QO	1	5817	5	30370	0.245479	0.754521
Exo70	1	5817	5	30370	0.245479	0.754521
EXOSC1	1	5817	5	30370	0.245479	0.754521
F-box-like	1	5817	5	30370	0.245479	0.754521
F420_oxidored	1	5817	5	30370	0.245479	0.754521
FA_desaturase	1	5817	5	30370	0.245479	0.754521
FAD_binding_3	1	5817	5	30370	0.245479	0.754521
Fasciclin	1	5817	5	30370	0.245479	0.754521
FbpA	1	5817	5	30370	0.245479	0.754521
FDX-ACB	1	5817	5	30370	0.245479	0.754521
Fe_hyd_lg_C	1	5817	5	30370	0.245479	0.754521
Fe-S_biosyn	1	5817	5	30370	0.245479	0.754521
Fer2	1	5817	5	30370	0.245479	0.754521
Fer2_3	1	5817	5	30370	0.245479	0.754521
Fer4_17	1	5817	5	30370	0.245479	0.754521
Fer4_20	1	5817	5	30370	0.245479	0.754521
Fes1	1	5817	5	30370	0.245479	0.754521
FH2	1	5817	5	30370	0.245479	0.754521
Fibrillarin	1	5817	5	30370	0.245479	0.754521
Fig1	1	5817	5	30370	0.245479	0.754521
Fip1	1	5817	5	30370	0.245479	0.754521
Fis1_TPR_C	1	5817	5	30370	0.245479	0.754521
FLILHELTA	1	5817	5	30370	0.245479	0.754521
FMN_dh	1	5817	5	30370	0.245479	0.754521
FMN_red	1	5817	5	30370	0.245479	0.754521
Fmp27_GFWDK	1	5817	5	30370	0.245479	0.754521
Fmp27_SW	1	5817	5	30370	0.245479	0.754521
Fmp27_WPPW	1	5817	5	30370	0.245479	0.754521
Frataxin_Cyay	1	5817	5	30370	0.245479	0.754521
FumaraseC_C	1	5817	5	30370	0.245479	0.754521
Fumble	1	5817	5	30370	0.245479	0.754521
G_glu_transpept	1	5817	5	30370	0.245479	0.754521
G6PD_C	1	5817	5	30370	0.245479	0.754521
Gaa1	1	5817	5	30370	0.245479	0.754521
GAF_2	1	5817	5	30370	0.245479	0.754521
Gal_mutarotas_2	1	5817	5	30370	0.245479	0.754521
GARS_A	1	5817	5	30370	0.245479	0.754521
GARS_C	1	5817	5	30370	0.245479	0.754521
GATase_4	1	5817	5	30370	0.245479	0.754521
GATase_6	1	5817	5	30370	0.245479	0.754521
GCD14	1	5817	5	30370	0.245479	0.754521
GCS	1	5817	5	30370	0.245479	0.754521
GCV_H	1	5817	5	30370	0.245479	0.754521
GCV_T	1	5817	5	30370	0.245479	0.754521
GCV_T_C	1	5817	5	30370	0.245479	0.754521
GHMP_kinases_C	1	5817	5	30370	0.245479	0.754521
GIDA_assoc_3	1	5817	5	30370	0.245479	0.754521
GLE1	1	5817	5	30370	0.245479	0.754521
Gln-synt_C	1	5817	5	30370	0.245479	0.754521
Glu_syn_central	1	5817	5	30370	0.245479	0.754521
Glu_synthase	1	5817	5	30370	0.245479	0.754521
Glyco_hydro_17	1	5817	5	30370	0.245479	0.754521
Glyco_hydro_18	1	5817	5	30370	0.245479	0.754521
Glyco_hydro_31	1	5817	5	30370	0.245479	0.754521
Glyco_hydro_38	1	5817	5	30370	0.245479	0.754521
Glyco_hydro_38C	1	5817	5	30370	0.245479	0.754521
Glyco_hydro_65m	1	5817	5	30370	0.245479	0.754521
Glyco_hydro_65N	1	5817	5	30370	0.245479	0.754521
Glyco_hydro_92	1	5817	5	30370	0.245479	0.754521
Glyco_trans_1_4	1	5817	5	30370	0.245479	0.754521
Glyco_transf_8	1	5817	5	30370	0.245479	0.754521
Glycos_transf_3	1	5817	5	30370	0.245479	0.754521
Glycos_transf_4	1	5817	5	30370	0.245479	0.754521
GMP_synt_C	1	5817	5	30370	0.245479	0.754521
GNAT_acetyltr_2	1	5817	5	30370	0.245479	0.754521
Gon7	1	5817	5	30370	0.245479	0.754521
Gp_dh_C	1	5817	5	30370	0.245479	0.754521
GPI-anchored	1	5817	5	30370	0.245479	0.754521
Gpi1	1	5817	5	30370	0.245479	0.754521
GPP34	1	5817	5	30370	0.245479	0.754521
GRASP55_65	1	5817	5	30370	0.245479	0.754521
GRIP	1	5817	5	30370	0.245479	0.754521
GrpE	1	5817	5	30370	0.245479	0.754521
Gsf2	1	5817	5	30370	0.245479	0.754521
GSH_synthase	1	5817	5	30370	0.245479	0.754521
GST_C_2	1	5817	5	30370	0.245479	0.754521
GST_N	1	5817	5	30370	0.245479	0.754521
GST_N_2	1	5817	5	30370	0.245479	0.754521
GTP_CH_N	1	5817	5	30370	0.245479	0.754521
GTP_cyclohydroI	1	5817	5	30370	0.245479	0.754521
GTPase_Cys_C	1	5817	5	30370	0.245479	0.754521
Guanylate_cyc	1	5817	5	30370	0.245479	0.754521
GWT1	1	5817	5	30370	0.245479	0.754521
GXGXG	1	5817	5	30370	0.245479	0.754521
GYF	1	5817	5	30370	0.245479	0.754521
HDA2-3	1	5817	5	30370	0.245479	0.754521
HECT_2	1	5817	5	30370	0.245479	0.754521
Helicase_C_3	1	5817	5	30370	0.245479	0.754521
Helicase_RecD	1	5817	5	30370	0.245479	0.754521
HEM4	1	5817	5	30370	0.245479	0.754521
HHH_7	1	5817	5	30370	0.245479	0.754521
Hid1	1	5817	5	30370	0.245479	0.754521
Hira	1	5817	5	30370	0.245479	0.754521
HisG	1	5817	5	30370	0.245479	0.754521
HisG_C	1	5817	5	30370	0.245479	0.754521
Histidinol_dh	1	5817	5	30370	0.245479	0.754521
HMA	1	5817	5	30370	0.245479	0.754521
HMG_CoA_synt_C	1	5817	5	30370	0.245479	0.754521
HMG-CoA_red	1	5817	5	30370	0.245479	0.754521
Homoserine_dh	1	5817	5	30370	0.245479	0.754521
HORMA	1	5817	5	30370	0.245479	0.754521
HPPK	1	5817	5	30370	0.245479	0.754521
Hpt	1	5817	5	30370	0.245479	0.754521
HRDC	1	5817	5	30370	0.245479	0.754521
HSCB_C	1	5817	5	30370	0.245479	0.754521
HSP90	1	5817	5	30370	0.245479	0.754521
HTH_44	1	5817	5	30370	0.245479	0.754521
HTH_9	1	5817	5	30370	0.245479	0.754521
ICMT	1	5817	5	30370	0.245479	0.754521
IGPD	1	5817	5	30370	0.245479	0.754521
IGPS	1	5817	5	30370	0.245479	0.754521
IKI3	1	5817	5	30370	0.245479	0.754521
IlvC	1	5817	5	30370	0.245479	0.754521
ILVD_EDD	1	5817	5	30370	0.245479	0.754521
IlvN	1	5817	5	30370	0.245479	0.754521
IMS_C	1	5817	5	30370	0.245479	0.754521
INCENP_ARK-bind	1	5817	5	30370	0.245479	0.754521
Inhibitor_I9	1	5817	5	30370	0.245479	0.754521
Inositol_P	1	5817	5	30370	0.245479	0.754521
Ion_trans_2	1	5817	5	30370	0.245479	0.754521
Ipi1_N	1	5817	5	30370	0.245479	0.754521
Ish1	1	5817	5	30370	0.245479	0.754521
Ist1	1	5817	5	30370	0.245479	0.754521
IU_nuc_hydro	1	5817	5	30370	0.245479	0.754521
JmjC	1	5817	5	30370	0.245479	0.754521
K_trans	1	5817	5	30370	0.245479	0.754521
KA1	1	5817	5	30370	0.245479	0.754521
Kdo	1	5817	5	30370	0.245479	0.754521
Kelch_1	1	5817	5	30370	0.245479	0.754521
Kelch_3	1	5817	5	30370	0.245479	0.754521
Kelch_5	1	5817	5	30370	0.245479	0.754521
KilA-N	1	5817	5	30370	0.245479	0.754521
Kinetocho_Slk19	1	5817	5	30370	0.245479	0.754521
KOW	1	5817	5	30370	0.245479	0.754521
KRE9	1	5817	5	30370	0.245479	0.754521
Kri1	1	5817	5	30370	0.245479	0.754521
Kri1_C	1	5817	5	30370	0.245479	0.754521
La	1	5817	5	30370	0.245479	0.754521
Las1	1	5817	5	30370	0.245479	0.754521
LCAT	1	5817	5	30370	0.245479	0.754521
LCM	1	5817	5	30370	0.245479	0.754521
LDB19	1	5817	5	30370	0.245479	0.754521
Ldh_1_C	1	5817	5	30370	0.245479	0.754521
Lectin_leg-like	1	5817	5	30370	0.245479	0.754521
Leo1	1	5817	5	30370	0.245479	0.754521
LETM1	1	5817	5	30370	0.245479	0.754521
LeuA_dimer	1	5817	5	30370	0.245479	0.754521
Leuk-A4-hydro_C	1	5817	5	30370	0.245479	0.754521
Lgl_C	1	5817	5	30370	0.245479	0.754521
Lipase_GDSL_2	1	5817	5	30370	0.245479	0.754521
LNS2	1	5817	5	30370	0.245479	0.754521
LON	1	5817	5	30370	0.245479	0.754521
Lon_C	1	5817	5	30370	0.245479	0.754521
Longin	1	5817	5	30370	0.245479	0.754521
LsmAD	1	5817	5	30370	0.245479	0.754521
LUC7	1	5817	5	30370	0.245479	0.754521
Lung_7-TM_R	1	5817	5	30370	0.245479	0.754521
M16C_assoc	1	5817	5	30370	0.245479	0.754521
Maf	1	5817	5	30370	0.245479	0.754521
Maf1	1	5817	5	30370	0.245479	0.754521
Mak10	1	5817	5	30370	0.245479	0.754521
Mak16	1	5817	5	30370	0.245479	0.754521
Malate_synthase	1	5817	5	30370	0.245479	0.754521
malic	1	5817	5	30370	0.245479	0.754521
Malic_M	1	5817	5	30370	0.245479	0.754521
Mannosyl_trans	1	5817	5	30370	0.245479	0.754521
MaoC_dehydrat_N	1	5817	5	30370	0.245479	0.754521
MaoC_dehydratas	1	5817	5	30370	0.245479	0.754521
MAP65_ASE1	1	5817	5	30370	0.245479	0.754521
MAT1	1	5817	5	30370	0.245479	0.754521
MBA1	1	5817	5	30370	0.245479	0.754521
MCM2_N	1	5817	5	30370	0.245479	0.754521
Mcp5_PH	1	5817	5	30370	0.245479	0.754521
Med1	1	5817	5	30370	0.245479	0.754521
Med16	1	5817	5	30370	0.245479	0.754521
Med17	1	5817	5	30370	0.245479	0.754521
Med18	1	5817	5	30370	0.245479	0.754521
Med4	1	5817	5	30370	0.245479	0.754521
Med7	1	5817	5	30370	0.245479	0.754521
Med8	1	5817	5	30370	0.245479	0.754521
Meth_synt_2	1	5817	5	30370	0.245479	0.754521
Methyltransf_15	1	5817	5	30370	0.245479	0.754521
Methyltransf_4	1	5817	5	30370	0.245479	0.754521
Methyltransf_8	1	5817	5	30370	0.245479	0.754521
Methyltrn_RNA_3	1	5817	5	30370	0.245479	0.754521
Mgm101p	1	5817	5	30370	0.245479	0.754521
MgsA_C	1	5817	5	30370	0.245479	0.754521
Mhr1	1	5817	5	30370	0.245479	0.754521
Mid2	1	5817	5	30370	0.245479	0.754521
MIF4G_like	1	5817	5	30370	0.245479	0.754521
MIF4G_like_2	1	5817	5	30370	0.245479	0.754521
Mit_KHE1	1	5817	5	30370	0.245479	0.754521
Mit_ribos_Mrp51	1	5817	5	30370	0.245479	0.754521
Mitofilin	1	5817	5	30370	0.245479	0.754521
MKT1_N	1	5817	5	30370	0.245479	0.754521
MMR_HSR1_C	1	5817	5	30370	0.245479	0.754521
MMS19_C	1	5817	5	30370	0.245479	0.754521
Mo25	1	5817	5	30370	0.245479	0.754521
MoeZ_MoeB	1	5817	5	30370	0.245479	0.754521
MOR2-PAG1_C	1	5817	5	30370	0.245479	0.754521
MOR2-PAG1_N	1	5817	5	30370	0.245479	0.754521
Mpp10	1	5817	5	30370	0.245479	0.754521
Mre11_DNA_bind	1	5817	5	30370	0.245479	0.754521
mRNA_cap_C	1	5817	5	30370	0.245479	0.754521
mRNA_cap_enzyme	1	5817	5	30370	0.245479	0.754521
mRNA_triPase	1	5817	5	30370	0.245479	0.754521
MRP-L27	1	5817	5	30370	0.245479	0.754521
MRP-L28	1	5817	5	30370	0.245479	0.754521
MRP-S25	1	5817	5	30370	0.245479	0.754521
Mrr_cat	1	5817	5	30370	0.245479	0.754521
Mt_ATP-synt_B	1	5817	5	30370	0.245479	0.754521
MTS	1	5817	5	30370	0.245479	0.754521
muHD	1	5817	5	30370	0.245479	0.754521
Mur_ligase_M	1	5817	5	30370	0.245479	0.754521
Myosin_TH1	1	5817	5	30370	0.245479	0.754521
Myotub-related	1	5817	5	30370	0.245479	0.754521
N1221	1	5817	5	30370	0.245479	0.754521
N2227	1	5817	5	30370	0.245479	0.754521
N6-adenineMlase	1	5817	5	30370	0.245479	0.754521
NAD_binding_3	1	5817	5	30370	0.245479	0.754521
NAD_Gly3P_dh_C	1	5817	5	30370	0.245479	0.754521
NAD_Gly3P_dh_N	1	5817	5	30370	0.245479	0.754521
NAPRTase	1	5817	5	30370	0.245479	0.754521
NCA2	1	5817	5	30370	0.245479	0.754521
NDT80_PhoG	1	5817	5	30370	0.245479	0.754521
Nfu_N	1	5817	5	30370	0.245479	0.754521
Nic96	1	5817	5	30370	0.245479	0.754521
NifU	1	5817	5	30370	0.245479	0.754521
NIR_SIR	1	5817	5	30370	0.245479	0.754521
NMT	1	5817	5	30370	0.245479	0.754521
NMT_C	1	5817	5	30370	0.245479	0.754521
NOB1_Zn_bind	1	5817	5	30370	0.245479	0.754521
Noc2	1	5817	5	30370	0.245479	0.754521
NOC3p	1	5817	5	30370	0.245479	0.754521
Nodulin-like	1	5817	5	30370	0.245479	0.754521
NOG1	1	5817	5	30370	0.245479	0.754521
NOGCT	1	5817	5	30370	0.245479	0.754521
Not1	1	5817	5	30370	0.245479	0.754521
NPL4	1	5817	5	30370	0.245479	0.754521
Nrap	1	5817	5	30370	0.245479	0.754521
NRDE	1	5817	5	30370	0.245479	0.754521
Nro1	1	5817	5	30370	0.245479	0.754521
Nse4_C	1	5817	5	30370	0.245479	0.754521
Nsp1_C	1	5817	5	30370	0.245479	0.754521
NT-C2	1	5817	5	30370	0.245479	0.754521
NUC130_3NT	1	5817	5	30370	0.245479	0.754521
NUC173	1	5817	5	30370	0.245479	0.754521
Nucleoporin_C	1	5817	5	30370	0.245479	0.754521
Nucleoporin_N	1	5817	5	30370	0.245479	0.754521
Nucleoside_tran	1	5817	5	30370	0.245479	0.754521
Nup35_RRM	1	5817	5	30370	0.245479	0.754521
Nup96	1	5817	5	30370	0.245479	0.754521
OHCU_decarbox	1	5817	5	30370	0.245479	0.754521
Opy2	1	5817	5	30370	0.245479	0.754521
ORC2	1	5817	5	30370	0.245479	0.754521
ORC4_C	1	5817	5	30370	0.245479	0.754521
ORMDL	1	5817	5	30370	0.245479	0.754521
OTU	1	5817	5	30370	0.245479	0.754521
Oxidored-like	1	5817	5	30370	0.245479	0.754521
P_proprotein	1	5817	5	30370	0.245479	0.754521
P16-Arc	1	5817	5	30370	0.245479	0.754521
P34-Arc	1	5817	5	30370	0.245479	0.754521
P5CR_dimer	1	5817	5	30370	0.245479	0.754521
PA	1	5817	5	30370	0.245479	0.754521
PABP	1	5817	5	30370	0.245479	0.754521
Paf1	1	5817	5	30370	0.245479	0.754521
Pal1	1	5817	5	30370	0.245479	0.754521
Pam16	1	5817	5	30370	0.245479	0.754521
PAP_assoc	1	5817	5	30370	0.245479	0.754521
PAP_RNA-bind	1	5817	5	30370	0.245479	0.754521
PAS	1	5817	5	30370	0.245479	0.754521
PAT1	1	5817	5	30370	0.245479	0.754521
PAXNEB	1	5817	5	30370	0.245479	0.754521
PB1	1	5817	5	30370	0.245479	0.754521
PC_rep	1	5817	5	30370	0.245479	0.754521
PC4	1	5817	5	30370	0.245479	0.754521
PCI_Csn8	1	5817	5	30370	0.245479	0.754521
PCNA_C	1	5817	5	30370	0.245479	0.754521
PCRF	1	5817	5	30370	0.245479	0.754521
PDCD2_C	1	5817	5	30370	0.245479	0.754521
PDEase_I	1	5817	5	30370	0.245479	0.754521
PDEase_II	1	5817	5	30370	0.245479	0.754521
PEMT	1	5817	5	30370	0.245479	0.754521
Pep3_Vps18	1	5817	5	30370	0.245479	0.754521
Peptidase_C14	1	5817	5	30370	0.245479	0.754521
Peptidase_C50	1	5817	5	30370	0.245479	0.754521
Peptidase_C54	1	5817	5	30370	0.245479	0.754521
Peptidase_M14	1	5817	5	30370	0.245479	0.754521
Peptidase_M3	1	5817	5	30370	0.245479	0.754521
Peptidase_M76	1	5817	5	30370	0.245479	0.754521
Peptidase_S64	1	5817	5	30370	0.245479	0.754521
Per1	1	5817	5	30370	0.245479	0.754521
peroxidase	1	5817	5	30370	0.245479	0.754521
PEX11	1	5817	5	30370	0.245479	0.754521
Pex14_N	1	5817	5	30370	0.245479	0.754521
PFU	1	5817	5	30370	0.245479	0.754521
PGA2	1	5817	5	30370	0.245479	0.754521
PGI	1	5817	5	30370	0.245479	0.754521
PH_10	1	5817	5	30370	0.245479	0.754521
PH_5	1	5817	5	30370	0.245479	0.754521
PH_8	1	5817	5	30370	0.245479	0.754521
Phos_pyr_kin	1	5817	5	30370	0.245479	0.754521
PI-PLC-X	1	5817	5	30370	0.245479	0.754521
PI-PLC-Y	1	5817	5	30370	0.245479	0.754521
PIG-L	1	5817	5	30370	0.245479	0.754521
PIG-U	1	5817	5	30370	0.245479	0.754521
PIG-X	1	5817	5	30370	0.245479	0.754521
PigN	1	5817	5	30370	0.245479	0.754521
PIH1	1	5817	5	30370	0.245479	0.754521
Pik1	1	5817	5	30370	0.245479	0.754521
PINIT	1	5817	5	30370	0.245479	0.754521
Pirin_C	1	5817	5	30370	0.245479	0.754521
PK_C	1	5817	5	30370	0.245479	0.754521
PLDc	1	5817	5	30370	0.245479	0.754521
Plus-3	1	5817	5	30370	0.245479	0.754521
PNPOx_C	1	5817	5	30370	0.245479	0.754521
POC1	1	5817	5	30370	0.245479	0.754521
PolyA_pol	1	5817	5	30370	0.245479	0.754521
Polyketide_cyc	1	5817	5	30370	0.245479	0.754521
Polysacc_deac_1	1	5817	5	30370	0.245479	0.754521
Polysacc_synt_4	1	5817	5	30370	0.245479	0.754521
POP1	1	5817	5	30370	0.245479	0.754521
POPLD	1	5817	5	30370	0.245479	0.754521
Porphobil_deamC	1	5817	5	30370	0.245479	0.754521
Pox_MCEL	1	5817	5	30370	0.245479	0.754521
Ppx-GppA	1	5817	5	30370	0.245479	0.754521
Pr_beta_C	1	5817	5	30370	0.245479	0.754521
PRA-CH	1	5817	5	30370	0.245479	0.754521
PRA-PH	1	5817	5	30370	0.245479	0.754521
PRAI	1	5817	5	30370	0.245479	0.754521
PRKCSH_1	1	5817	5	30370	0.245479	0.754521
PRKCSH-like	1	5817	5	30370	0.245479	0.754521
PRMT5	1	5817	5	30370	0.245479	0.754521
Pro_CA	1	5817	5	30370	0.245479	0.754521
Pro_dh	1	5817	5	30370	0.245479	0.754521
PRO8NT	1	5817	5	30370	0.245479	0.754521
PROCN	1	5817	5	30370	0.245479	0.754521
PROCT	1	5817	5	30370	0.245479	0.754521
ProRS-C_1	1	5817	5	30370	0.245479	0.754521
Prp18	1	5817	5	30370	0.245479	0.754521
PRP3	1	5817	5	30370	0.245479	0.754521
PRP8_domainIV	1	5817	5	30370	0.245479	0.754521
PS_Dcarbxylase	1	5817	5	30370	0.245479	0.754521
PSP1	1	5817	5	30370	0.245479	0.754521
Pterin_bind	1	5817	5	30370	0.245479	0.754521
PTH2	1	5817	5	30370	0.245479	0.754521
PTPLA	1	5817	5	30370	0.245479	0.754521
PUA_2	1	5817	5	30370	0.245479	0.754521
PUL	1	5817	5	30370	0.245479	0.754521
PYC_OADA	1	5817	5	30370	0.245479	0.754521
Pyridoxal_deC	1	5817	5	30370	0.245479	0.754521
RA	1	5817	5	30370	0.245479	0.754521
Rad1	1	5817	5	30370	0.245479	0.754521
Rad21_Rec8_N	1	5817	5	30370	0.245479	0.754521
Rad33	1	5817	5	30370	0.245479	0.754521
Rad54_N	1	5817	5	30370	0.245479	0.754521
RAI1	1	5817	5	30370	0.245479	0.754521
Ran-binding	1	5817	5	30370	0.245479	0.754521
Rap1-DNA-bind	1	5817	5	30370	0.245479	0.754521
Rapamycin_bind	1	5817	5	30370	0.245479	0.754521
Raptor_N	1	5817	5	30370	0.245479	0.754521
Ras_bdg_2	1	5817	5	30370	0.245479	0.754521
RasGAP_C	1	5817	5	30370	0.245479	0.754521
RasGEF_N_2	1	5817	5	30370	0.245479	0.754521
Rav1p_C	1	5817	5	30370	0.245479	0.754521
Rax2	1	5817	5	30370	0.245479	0.754521
Redoxin	1	5817	5	30370	0.245479	0.754521
Rep_fac-A_C	1	5817	5	30370	0.245479	0.754521
ResIII	1	5817	5	30370	0.245479	0.754521
RFC1	1	5817	5	30370	0.245479	0.754521
RGS	1	5817	5	30370	0.245479	0.754521
Rhomboid	1	5817	5	30370	0.245479	0.754521
Rib_5-P_isom_A	1	5817	5	30370	0.245479	0.754521
RibD_C	1	5817	5	30370	0.245479	0.754521
Ribonuc_2-5A	1	5817	5	30370	0.245479	0.754521
Ribonuc_red_lgC	1	5817	5	30370	0.245479	0.754521
Ribonuc_red_lgN	1	5817	5	30370	0.245479	0.754521
Ribonuc_red_sm	1	5817	5	30370	0.245479	0.754521
Ribonuclease_3	1	5817	5	30370	0.245479	0.754521
Ribonuclease_T2	1	5817	5	30370	0.245479	0.754521
Ribophorin_I	1	5817	5	30370	0.245479	0.754521
Ribos_L4_asso_C	1	5817	5	30370	0.245479	0.754521
Ribosomal_L12	1	5817	5	30370	0.245479	0.754521
Ribosomal_L14e	1	5817	5	30370	0.245479	0.754521
Ribosomal_L17	1	5817	5	30370	0.245479	0.754521
Ribosomal_L18_c	1	5817	5	30370	0.245479	0.754521
Ribosomal_L32p	1	5817	5	30370	0.245479	0.754521
Ribosomal_L50	1	5817	5	30370	0.245479	0.754521
Ribosomal_L6e	1	5817	5	30370	0.245479	0.754521
Ribosomal_S14	1	5817	5	30370	0.245479	0.754521
Ribosomal_S18	1	5817	5	30370	0.245479	0.754521
Ribosomal_S28e	1	5817	5	30370	0.245479	0.754521
Ribosomal_S3_C	1	5817	5	30370	0.245479	0.754521
Ribosomal_S4e	1	5817	5	30370	0.245479	0.754521
RICTOR_M	1	5817	5	30370	0.245479	0.754521
RICTOR_N	1	5817	5	30370	0.245479	0.754521
RICTOR_V	1	5817	5	30370	0.245479	0.754521
Rieske	1	5817	5	30370	0.245479	0.754521
RimK	1	5817	5	30370	0.245479	0.754521
RIX1	1	5817	5	30370	0.245479	0.754521
RMMBL	1	5817	5	30370	0.245479	0.754521
RNA_lig_T4_1	1	5817	5	30370	0.245479	0.754521
RNA_pol	1	5817	5	30370	0.245479	0.754521
RNA_pol_3_Rpc31	1	5817	5	30370	0.245479	0.754521
RNA_pol_I_A49	1	5817	5	30370	0.245479	0.754521
RNA_pol_I_TF	1	5817	5	30370	0.245479	0.754521
RNA_pol_Rbc25	1	5817	5	30370	0.245479	0.754521
RNA_pol_Rpa2_4	1	5817	5	30370	0.245479	0.754521
RNA_pol_Rpb5_C	1	5817	5	30370	0.245479	0.754521
RNA_pol_Rpb6	1	5817	5	30370	0.245479	0.754521
RNA_pol_Rpc34	1	5817	5	30370	0.245479	0.754521
RNA_pol_Rpc4	1	5817	5	30370	0.245479	0.754521
RNA_pol_Rpc82	1	5817	5	30370	0.245479	0.754521
RNA_polI_A14	1	5817	5	30370	0.245479	0.754521
RNA_polI_A34	1	5817	5	30370	0.245479	0.754521
RNA12	1	5817	5	30370	0.245479	0.754521
RNase_H	1	5817	5	30370	0.245479	0.754521
RNase_P_p30	1	5817	5	30370	0.245479	0.754521
Rotamase	1	5817	5	30370	0.245479	0.754521
RPAP1_C	1	5817	5	30370	0.245479	0.754521
RPAP1_N	1	5817	5	30370	0.245479	0.754521
RPM2	1	5817	5	30370	0.245479	0.754521
Rpn3_C	1	5817	5	30370	0.245479	0.754521
RPN7	1	5817	5	30370	0.245479	0.754521
RPOL_N	1	5817	5	30370	0.245479	0.754521
RPT	1	5817	5	30370	0.245479	0.754521
RQC	1	5817	5	30370	0.245479	0.754521
RRF	1	5817	5	30370	0.245479	0.754521
RRM_4	1	5817	5	30370	0.245479	0.754521
RRN3	1	5817	5	30370	0.245479	0.754521
RRN7	1	5817	5	30370	0.245479	0.754521
rRNA_proc-arch	1	5817	5	30370	0.245479	0.754521
Rrp15p	1	5817	5	30370	0.245479	0.754521
RRP7	1	5817	5	30370	0.245479	0.754521
Rsm22	1	5817	5	30370	0.245479	0.754521
RTC_insert	1	5817	5	30370	0.245479	0.754521
RXT2_N	1	5817	5	30370	0.245479	0.754521
Rxt3	1	5817	5	30370	0.245479	0.754521
S-AdoMet_synt_C	1	5817	5	30370	0.245479	0.754521
S-AdoMet_synt_M	1	5817	5	30370	0.245479	0.754521
SAC3_GANP	1	5817	5	30370	0.245479	0.754521
Sad1_UNC	1	5817	5	30370	0.245479	0.754521
SAM_2	1	5817	5	30370	0.245479	0.754521
Sas10	1	5817	5	30370	0.245479	0.754521
SBDS_C	1	5817	5	30370	0.245479	0.754521
SCA7	1	5817	5	30370	0.245479	0.754521
Scm3	1	5817	5	30370	0.245479	0.754521
SCO1-SenC	1	5817	5	30370	0.245479	0.754521
Scramblase	1	5817	5	30370	0.245479	0.754521
Scs3p	1	5817	5	30370	0.245479	0.754521
SDA1	1	5817	5	30370	0.245479	0.754521
SE	1	5817	5	30370	0.245479	0.754521
Sec15	1	5817	5	30370	0.245479	0.754521
Sec16	1	5817	5	30370	0.245479	0.754521
Sec16_C	1	5817	5	30370	0.245479	0.754521
Sec20	1	5817	5	30370	0.245479	0.754521
Sec2p	1	5817	5	30370	0.245479	0.754521
Sec31	1	5817	5	30370	0.245479	0.754521
Sec6	1	5817	5	30370	0.245479	0.754521
Sec61_beta	1	5817	5	30370	0.245479	0.754521
Sec62	1	5817	5	30370	0.245479	0.754521
SecE	1	5817	5	30370	0.245479	0.754521
Sedlin_N	1	5817	5	30370	0.245479	0.754521
Semialdhyde_dhC	1	5817	5	30370	0.245479	0.754521
SEN1_N	1	5817	5	30370	0.245479	0.754521
SEP	1	5817	5	30370	0.245479	0.754521
Sgf11	1	5817	5	30370	0.245479	0.754521
SGL	1	5817	5	30370	0.245479	0.754521
SGS	1	5817	5	30370	0.245479	0.754521
SH2_2	1	5817	5	30370	0.245479	0.754521
SHD1	1	5817	5	30370	0.245479	0.754521
She9_MDM33	1	5817	5	30370	0.245479	0.754521
Shikimate_DH	1	5817	5	30370	0.245479	0.754521
Shikimate_dh_N	1	5817	5	30370	0.245479	0.754521
SHQ1	1	5817	5	30370	0.245479	0.754521
Sin_N	1	5817	5	30370	0.245479	0.754521
Sin3_corepress	1	5817	5	30370	0.245479	0.754521
Sirohm_synth_M	1	5817	5	30370	0.245479	0.754521
SKI	1	5817	5	30370	0.245479	0.754521
SKN1	1	5817	5	30370	0.245479	0.754521
Skp1	1	5817	5	30370	0.245479	0.754521
Skp1_POZ	1	5817	5	30370	0.245479	0.754521
SLD3	1	5817	5	30370	0.245479	0.754521
SMK-1	1	5817	5	30370	0.245479	0.754521
SnAC	1	5817	5	30370	0.245479	0.754521
SNase	1	5817	5	30370	0.245479	0.754521
Sof1	1	5817	5	30370	0.245479	0.754521
SOG2	1	5817	5	30370	0.245479	0.754521
Spb1_C	1	5817	5	30370	0.245479	0.754521
SPC22	1	5817	5	30370	0.245479	0.754521
Spc7	1	5817	5	30370	0.245479	0.754521
SpoIIE	1	5817	5	30370	0.245479	0.754521
SPT16	1	5817	5	30370	0.245479	0.754521
Spt20	1	5817	5	30370	0.245479	0.754521
Spt5_N	1	5817	5	30370	0.245479	0.754521
Spt5-NGN	1	5817	5	30370	0.245479	0.754521
SPT6_acidic	1	5817	5	30370	0.245479	0.754521
SQS_PSY	1	5817	5	30370	0.245479	0.754521
SRP40_C	1	5817	5	30370	0.245479	0.754521
SRR1	1	5817	5	30370	0.245479	0.754521
SSB	1	5817	5	30370	0.245479	0.754521
SSF	1	5817	5	30370	0.245479	0.754521
Ssl1	1	5817	5	30370	0.245479	0.754521
SSrecog	1	5817	5	30370	0.245479	0.754521
STE	1	5817	5	30370	0.245479	0.754521
Ste5_C	1	5817	5	30370	0.245479	0.754521
Steroid_dh	1	5817	5	30370	0.245479	0.754521
Sterol_MT_C	1	5817	5	30370	0.245479	0.754521
SUA5	1	5817	5	30370	0.245479	0.754521
Sua5_yciO_yrdC	1	5817	5	30370	0.245479	0.754521
Succ_DH_flav_C	1	5817	5	30370	0.245479	0.754521
Sulfatase	1	5817	5	30370	0.245479	0.754521
SurE	1	5817	5	30370	0.245479	0.754521
SURF1	1	5817	5	30370	0.245479	0.754521
Svf1	1	5817	5	30370	0.245479	0.754521
Swi3	1	5817	5	30370	0.245479	0.754521
SWIB	1	5817	5	30370	0.245479	0.754521
Syntaxin_2	1	5817	5	30370	0.245479	0.754521
SYS1	1	5817	5	30370	0.245479	0.754521
TAF4	1	5817	5	30370	0.245479	0.754521
TAFII28	1	5817	5	30370	0.245479	0.754521
TAP_C	1	5817	5	30370	0.245479	0.754521
TAP42	1	5817	5	30370	0.245479	0.754521
Tau95	1	5817	5	30370	0.245479	0.754521
TauD	1	5817	5	30370	0.245479	0.754521
TB2_DP1_HVA22	1	5817	5	30370	0.245479	0.754521
Tcf25	1	5817	5	30370	0.245479	0.754521
TCO89	1	5817	5	30370	0.245479	0.754521
TEA	1	5817	5	30370	0.245479	0.754521
Telomere_reg-2	1	5817	5	30370	0.245479	0.754521
TFIID_20kDa	1	5817	5	30370	0.245479	0.754521
TFIID_30kDa	1	5817	5	30370	0.245479	0.754521
TFIID_90kDa	1	5817	5	30370	0.245479	0.754521
TFIIF_alpha	1	5817	5	30370	0.245479	0.754521
TFIIIC_sub6	1	5817	5	30370	0.245479	0.754521
TFIIS_M	1	5817	5	30370	0.245479	0.754521
Thg1C	1	5817	5	30370	0.245479	0.754521
Thiolase_C	1	5817	5	30370	0.245479	0.754521
Thioredoxin_6	1	5817	5	30370	0.245479	0.754521
THUMP	1	5817	5	30370	0.245479	0.754521
TIG	1	5817	5	30370	0.245479	0.754521
TIM21	1	5817	5	30370	0.245479	0.754521
Tim44	1	5817	5	30370	0.245479	0.754521
TIP41	1	5817	5	30370	0.245479	0.754521
TLD	1	5817	5	30370	0.245479	0.754521
TMF_TATA_bd	1	5817	5	30370	0.245479	0.754521
Tom22	1	5817	5	30370	0.245479	0.754521
Topo_C_assoc	1	5817	5	30370	0.245479	0.754521
Topoisom_bac	1	5817	5	30370	0.245479	0.754521
Topoisom_I	1	5817	5	30370	0.245479	0.754521
Topoisom_I_N	1	5817	5	30370	0.245479	0.754521
TPK_B1_binding	1	5817	5	30370	0.245479	0.754521
TPK_catalytic	1	5817	5	30370	0.245479	0.754521
TPR_12	1	5817	5	30370	0.245479	0.754521
TPR_8	1	5817	5	30370	0.245479	0.754521
TPR_9	1	5817	5	30370	0.245479	0.754521
TRAM	1	5817	5	30370	0.245479	0.754521
TRAM1	1	5817	5	30370	0.245479	0.754521
TRAPPC10	1	5817	5	30370	0.245479	0.754521
TRAUB	1	5817	5	30370	0.245479	0.754521
Trehalase	1	5817	5	30370	0.245479	0.754521
Trehalase_Ca-bi	1	5817	5	30370	0.245479	0.754521
TrkH	1	5817	5	30370	0.245479	0.754521
Trm112p	1	5817	5	30370	0.245479	0.754521
TRM13	1	5817	5	30370	0.245479	0.754521
tRNA_bind	1	5817	5	30370	0.245479	0.754521
tRNA_bind_2	1	5817	5	30370	0.245479	0.754521
tRNA_lig_kinase	1	5817	5	30370	0.245479	0.754521
tRNA_m1G_MT	1	5817	5	30370	0.245479	0.754521
tRNA_synt_1c_R2	1	5817	5	30370	0.245479	0.754521
tRNA_U5-meth_tr	1	5817	5	30370	0.245479	0.754521
tRNA-synt_1_2	1	5817	5	30370	0.245479	0.754521
tRNA-synt_1d	1	5817	5	30370	0.245479	0.754521
TruD	1	5817	5	30370	0.245479	0.754521
TTL	1	5817	5	30370	0.245479	0.754521
Tubulin_3	1	5817	5	30370	0.245479	0.754521
U-box	1	5817	5	30370	0.245479	0.754521
U3snoRNP10	1	5817	5	30370	0.245479	0.754521
U5_2-snRNA_bdg	1	5817	5	30370	0.245479	0.754521
U6-snRNA_bdg	1	5817	5	30370	0.245479	0.754521
UBA_3	1	5817	5	30370	0.245479	0.754521
UBA_e1_C	1	5817	5	30370	0.245479	0.754521
Ubiq_cyt_C_chap	1	5817	5	30370	0.245479	0.754521
UCR_UQCRX_QCR9	1	5817	5	30370	0.245479	0.754521
UDG	1	5817	5	30370	0.245479	0.754521
Ufd2P_core	1	5817	5	30370	0.245479	0.754521
UME	1	5817	5	30370	0.245479	0.754521
UMP1	1	5817	5	30370	0.245479	0.754521
UPF0020	1	5817	5	30370	0.245479	0.754521
UPF0029	1	5817	5	30370	0.245479	0.754521
UPF0061	1	5817	5	30370	0.245479	0.754521
UPF0086	1	5817	5	30370	0.245479	0.754521
UPF0113	1	5817	5	30370	0.245479	0.754521
UPF0220	1	5817	5	30370	0.245479	0.754521
Urb2	1	5817	5	30370	0.245479	0.754521
Uso1_p115_head	1	5817	5	30370	0.245479	0.754521
USP7_C2	1	5817	5	30370	0.245479	0.754521
USP7_ICP0_bdg	1	5817	5	30370	0.245479	0.754521
Utp13	1	5817	5	30370	0.245479	0.754521
Utp14	1	5817	5	30370	0.245479	0.754521
UTP15_C	1	5817	5	30370	0.245479	0.754521
Utp21	1	5817	5	30370	0.245479	0.754521
UvrD_C	1	5817	5	30370	0.245479	0.754521
V-ATPase_H_C	1	5817	5	30370	0.245479	0.754521
V-ATPase_H_N	1	5817	5	30370	0.245479	0.754521
Vac14_Fab1_bd	1	5817	5	30370	0.245479	0.754521
Vac14_Fig4_bd	1	5817	5	30370	0.245479	0.754521
VIT1	1	5817	5	30370	0.245479	0.754521
Vps16_N	1	5817	5	30370	0.245479	0.754521
VPS28	1	5817	5	30370	0.245479	0.754521
Vps5	1	5817	5	30370	0.245479	0.754521
Vps52	1	5817	5	30370	0.245479	0.754521
Vps53_N	1	5817	5	30370	0.245479	0.754521
VPS9	1	5817	5	30370	0.245479	0.754521
WBS_methylT	1	5817	5	30370	0.245479	0.754521
Xan_ur_permease	1	5817	5	30370	0.245479	0.754521
XPA_C	1	5817	5	30370	0.245479	0.754521
Y_phosphatase3	1	5817	5	30370	0.245479	0.754521
Y_phosphatase3C	1	5817	5	30370	0.245479	0.754521
YchF-GTPase_C	1	5817	5	30370	0.245479	0.754521
YIF1	1	5817	5	30370	0.245479	0.754521
YL1	1	5817	5	30370	0.245479	0.754521
YqgF	1	5817	5	30370	0.245479	0.754521
YTH	1	5817	5	30370	0.245479	0.754521
Ytp1	1	5817	5	30370	0.245479	0.754521
Zds_C	1	5817	5	30370	0.245479	0.754521
zf-C2HC5	1	5817	5	30370	0.245479	0.754521
zf-CCHC_2	1	5817	5	30370	0.245479	0.754521
zf-CCHC_6	1	5817	5	30370	0.245479	0.754521
zf-DBF	1	5817	5	30370	0.245479	0.754521
zf-DNA_Pol	1	5817	5	30370	0.245479	0.754521
zf-GRF	1	5817	5	30370	0.245479	0.754521
zf-MIZ	1	5817	5	30370	0.245479	0.754521
zf-NPL4	1	5817	5	30370	0.245479	0.754521
zf-Nse	1	5817	5	30370	0.245479	0.754521
zf-RanBP	1	5817	5	30370	0.245479	0.754521
zf-TFIIIC	1	5817	5	30370	0.245479	0.754521
zf-U11-48K	1	5817	5	30370	0.245479	0.754521
HAD	6	5817	27	30370	0.248614	0.751386
SUR7	9	5817	41	30370	0.249133	0.750867
6PF2K	4	5817	18	30370	0.25226	0.74774
Cmc1	4	5817	18	30370	0.25226	0.74774
Copper-fist	4	5817	18	30370	0.25226	0.74774
Gtr1_RagA	4	5817	18	30370	0.25226	0.74774
M20_dimer	4	5817	18	30370	0.25226	0.74774
NLE	4	5817	18	30370	0.25226	0.74774
Peptidase_S24	4	5817	18	30370	0.25226	0.74774
PIF1	4	5817	18	30370	0.25226	0.74774
RhoGEF	4	5817	18	30370	0.25226	0.74774
RINGv	4	5817	18	30370	0.25226	0.74774
RNA_POL_M_15KD	4	5817	18	30370	0.25226	0.74774
zf-HIT	4	5817	18	30370	0.25226	0.74774
dCMP_cyt_deam_1	8	5817	37	30370	0.268193	0.731807
Peptidase_M24	8	5817	37	30370	0.268193	0.731807
Amidase	5	5817	23	30370	0.268972	0.731028
CorA	5	5817	23	30370	0.268972	0.731028
FAD_binding_6	5	5817	23	30370	0.268972	0.731028
HIT	5	5817	23	30370	0.268972	0.731028
HLH	5	5817	23	30370	0.268972	0.731028
XPG_I	5	5817	23	30370	0.268972	0.731028
zf-CCCH	5	5817	23	30370	0.268972	0.731028
DNA_pol_E_B	3	5817	14	30370	0.273014	0.726986
DUF2347	3	5817	14	30370	0.273014	0.726986
EFG_IV	3	5817	14	30370	0.273014	0.726986
Glyoxalase	3	5817	14	30370	0.273014	0.726986
Myb_DNA-binding	3	5817	14	30370	0.273014	0.726986
PIN_4	3	5817	14	30370	0.273014	0.726986
PTPA	3	5817	14	30370	0.273014	0.726986
Rad17	3	5817	14	30370	0.273014	0.726986
She2p	3	5817	14	30370	0.273014	0.726986
Sld5	3	5817	14	30370	0.273014	0.726986
Tfb4	3	5817	14	30370	0.273014	0.726986
CPSase_L_chain	9	5817	42	30370	0.274975	0.725025
MFS_1	34	5817	165	30370	0.278297	0.721703
ArfGap	6	5817	28	30370	0.28083	0.71917
CUE	6	5817	28	30370	0.28083	0.71917
Cys_Met_Meta_PP	6	5817	28	30370	0.28083	0.71917
Na_Ca_ex	6	5817	28	30370	0.28083	0.71917
Sugar_tr	23	5817	111	30370	0.288308	0.711692
ubiquitin	7	5817	33	30370	0.289618	0.710382
zf-H2C2_2	13	5817	62	30370	0.291677	0.708323
ABC1	4	5817	19	30370	0.292468	0.707532
Aconitase_C	4	5817	19	30370	0.292468	0.707532
Arrestin_C	4	5817	19	30370	0.292468	0.707532
CTP_transf_1	4	5817	19	30370	0.292468	0.707532
DUF221	4	5817	19	30370	0.292468	0.707532
EFG_II	4	5817	19	30370	0.292468	0.707532
FA_hydroxylase	4	5817	19	30370	0.292468	0.707532
Flavodoxin_1	4	5817	19	30370	0.292468	0.707532
LRR_8	4	5817	19	30370	0.292468	0.707532
Methyltransf_31	4	5817	19	30370	0.292468	0.707532
polyprenyl_synt	4	5817	19	30370	0.292468	0.707532
Pribosyl_synth	4	5817	19	30370	0.292468	0.707532
Sec63	4	5817	19	30370	0.292468	0.707532
TFIIS_C	4	5817	19	30370	0.292468	0.707532
PPTA	8	5817	38	30370	0.29633	0.70367
Pribosyltran_N	8	5817	38	30370	0.29633	0.70367
2-Hacid_dh	2	5817	10	30370	0.296785	0.703215
2-oxoacid_dh	2	5817	10	30370	0.296785	0.703215
3Beta_HSD	2	5817	10	30370	0.296785	0.703215
5-FTHF_cyc-lig	2	5817	10	30370	0.296785	0.703215
AARP2CN	2	5817	10	30370	0.296785	0.703215
ABC_tran_2	2	5817	10	30370	0.296785	0.703215
Abhydro_lipase	2	5817	10	30370	0.296785	0.703215
Abhydrolase_2	2	5817	10	30370	0.296785	0.703215
ACBP	2	5817	10	30370	0.296785	0.703215
Acid_PPase	2	5817	10	30370	0.296785	0.703215
ACPS	2	5817	10	30370	0.296785	0.703215
ACT	2	5817	10	30370	0.296785	0.703215
Adenylsucc_synt	2	5817	10	30370	0.296785	0.703215
AdoHcyase	2	5817	10	30370	0.296785	0.703215
ALAD	2	5817	10	30370	0.296785	0.703215
AlaDh_PNT_N	2	5817	10	30370	0.296785	0.703215
Alg6_Alg8	2	5817	10	30370	0.296785	0.703215
Alpha_adaptinC2	2	5817	10	30370	0.296785	0.703215
Aminotran_4	2	5817	10	30370	0.296785	0.703215
Ammonium_transp	2	5817	10	30370	0.296785	0.703215
AMP_N	2	5817	10	30370	0.296785	0.703215
AMP-binding_C	2	5817	10	30370	0.296785	0.703215
Ank_5	2	5817	10	30370	0.296785	0.703215
Anth_synt_I_N	2	5817	10	30370	0.296785	0.703215
ApbA_C	2	5817	10	30370	0.296785	0.703215
APS_kinase	2	5817	10	30370	0.296785	0.703215
Arginosuc_synth	2	5817	10	30370	0.296785	0.703215
ArgJ	2	5817	10	30370	0.296785	0.703215
ARPC4	2	5817	10	30370	0.296785	0.703215
ArsA_ATPase	2	5817	10	30370	0.296785	0.703215
ASF1_hist_chap	2	5817	10	30370	0.296785	0.703215
Asn_synthase	2	5817	10	30370	0.296785	0.703215
ATP-cone	2	5817	10	30370	0.296785	0.703215
ATP-grasp_2	2	5817	10	30370	0.296785	0.703215
ATP-synt	2	5817	10	30370	0.296785	0.703215
ATP-synt_E	2	5817	10	30370	0.296785	0.703215
ATP-synt_F	2	5817	10	30370	0.296785	0.703215
ATP-synt_G	2	5817	10	30370	0.296785	0.703215
ATP-synt_J	2	5817	10	30370	0.296785	0.703215
ATP11	2	5817	10	30370	0.296785	0.703215
Autophagy_N	2	5817	10	30370	0.296785	0.703215
Avl9	2	5817	10	30370	0.296785	0.703215
Band_7	2	5817	10	30370	0.296785	0.703215
BAR_2	2	5817	10	30370	0.296785	0.703215
BCDHK_Adom3	2	5817	10	30370	0.296785	0.703215
Beta_elim_lyase	2	5817	10	30370	0.296785	0.703215
BHD_3	2	5817	10	30370	0.296785	0.703215
BolA	2	5817	10	30370	0.296785	0.703215
Bul1_N	2	5817	10	30370	0.296785	0.703215
C1_1	2	5817	10	30370	0.296785	0.703215
CAP_GLY	2	5817	10	30370	0.296785	0.703215
Catalase	2	5817	10	30370	0.296785	0.703215
Cation_ATPase_C	2	5817	10	30370	0.296785	0.703215
Cauli_VI	2	5817	10	30370	0.296785	0.703215
CBFB_NFYA	2	5817	10	30370	0.296785	0.703215
CBP4	2	5817	10	30370	0.296785	0.703215
CDC37_N	2	5817	10	30370	0.296785	0.703215
CDC45	2	5817	10	30370	0.296785	0.703215
CDC48_2	2	5817	10	30370	0.296785	0.703215
CDC48_N	2	5817	10	30370	0.296785	0.703215
CDC50	2	5817	10	30370	0.296785	0.703215
Ceramidase	2	5817	10	30370	0.296785	0.703215
CFEM	2	5817	10	30370	0.296785	0.703215
Cgr1	2	5817	10	30370	0.296785	0.703215
CHD5	2	5817	10	30370	0.296785	0.703215
Chitin_synth_1	2	5817	10	30370	0.296785	0.703215
Chitin_synth_1N	2	5817	10	30370	0.296785	0.703215
Chorein_N	2	5817	10	30370	0.296785	0.703215
Chorismate_synt	2	5817	10	30370	0.296785	0.703215
CKS	2	5817	10	30370	0.296785	0.703215
Clathrin_lg_ch	2	5817	10	30370	0.296785	0.703215
Cnd2	2	5817	10	30370	0.296785	0.703215
cNMP_binding	2	5817	10	30370	0.296785	0.703215
CoA_binding	2	5817	10	30370	0.296785	0.703215
CoaE	2	5817	10	30370	0.296785	0.703215
COPIIcoated_ERV	2	5817	10	30370	0.296785	0.703215
Coprogen_oxidas	2	5817	10	30370	0.296785	0.703215
COX16	2	5817	10	30370	0.296785	0.703215
COX5A	2	5817	10	30370	0.296785	0.703215
COX6A	2	5817	10	30370	0.296785	0.703215
CPSF_A	2	5817	10	30370	0.296785	0.703215
CRC_subunit	2	5817	10	30370	0.296785	0.703215
CTP_synth_N	2	5817	10	30370	0.296785	0.703215
Cu-oxidase	2	5817	10	30370	0.296785	0.703215
Cu-oxidase_2	2	5817	10	30370	0.296785	0.703215
Cullin	2	5817	10	30370	0.296785	0.703215
Cupin_8	2	5817	10	30370	0.296785	0.703215
Cyclin_C	2	5817	10	30370	0.296785	0.703215
Cytochrom_C	2	5817	10	30370	0.296785	0.703215
Dak1	2	5817	10	30370	0.296785	0.703215
DCP1	2	5817	10	30370	0.296785	0.703215
DCP2	2	5817	10	30370	0.296785	0.703215
DDHD	2	5817	10	30370	0.296785	0.703215
DEAD_2	2	5817	10	30370	0.296785	0.703215
DHBP_synthase	2	5817	10	30370	0.296785	0.703215
DHFR_1	2	5817	10	30370	0.296785	0.703215
DIM1	2	5817	10	30370	0.296785	0.703215
DIOX_N	2	5817	10	30370	0.296785	0.703215
DKCLD	2	5817	10	30370	0.296785	0.703215
DMAP_binding	2	5817	10	30370	0.296785	0.703215
DMRL_synthase	2	5817	10	30370	0.296785	0.703215
DNA_mis_repair	2	5817	10	30370	0.296785	0.703215
DNA_pol3_delta2	2	5817	10	30370	0.296785	0.703215
DnaJ-X	2	5817	10	30370	0.296785	0.703215
DPPIV_N	2	5817	10	30370	0.296785	0.703215
DSHCT	2	5817	10	30370	0.296785	0.703215
DSPn	2	5817	10	30370	0.296785	0.703215
DUF1279	2	5817	10	30370	0.296785	0.703215
DUF155	2	5817	10	30370	0.296785	0.703215
DUF1687	2	5817	10	30370	0.296785	0.703215
DUF1688	2	5817	10	30370	0.296785	0.703215
DUF1708	2	5817	10	30370	0.296785	0.703215
DUF1771	2	5817	10	30370	0.296785	0.703215
DUF1892	2	5817	10	30370	0.296785	0.703215
DUF1899	2	5817	10	30370	0.296785	0.703215
DUF2340	2	5817	10	30370	0.296785	0.703215
DUF2361	2	5817	10	30370	0.296785	0.703215
DUF2401	2	5817	10	30370	0.296785	0.703215
DUF2422	2	5817	10	30370	0.296785	0.703215
DUF2423	2	5817	10	30370	0.296785	0.703215
DUF2702	2	5817	10	30370	0.296785	0.703215
DUF2962	2	5817	10	30370	0.296785	0.703215
DUF3128	2	5817	10	30370	0.296785	0.703215
DUF3215	2	5817	10	30370	0.296785	0.703215
DUF3294	2	5817	10	30370	0.296785	0.703215
DUF3554	2	5817	10	30370	0.296785	0.703215
DUF3779	2	5817	10	30370	0.296785	0.703215
DUF4463	2	5817	10	30370	0.296785	0.703215
DUF543	2	5817	10	30370	0.296785	0.703215
DUF619	2	5817	10	30370	0.296785	0.703215
DUF663	2	5817	10	30370	0.296785	0.703215
DUF77	2	5817	10	30370	0.296785	0.703215
DUF775	2	5817	10	30370	0.296785	0.703215
DUF814	2	5817	10	30370	0.296785	0.703215
dUTPase	2	5817	10	30370	0.296785	0.703215
Dynamin_M	2	5817	10	30370	0.296785	0.703215
E1_dh	2	5817	10	30370	0.296785	0.703215
EamA	2	5817	10	30370	0.296785	0.703215
EF-hand_1	2	5817	10	30370	0.296785	0.703215
eIF-1a	2	5817	10	30370	0.296785	0.703215
eIF2A	2	5817	10	30370	0.296785	0.703215
eIF3g	2	5817	10	30370	0.296785	0.703215
Elf1	2	5817	10	30370	0.296785	0.703215
ELO	2	5817	10	30370	0.296785	0.703215
Elong_Iki1	2	5817	10	30370	0.296785	0.703215
Endosulfine	2	5817	10	30370	0.296785	0.703215
Enolase_N	2	5817	10	30370	0.296785	0.703215
ER_lumen_recept	2	5817	10	30370	0.296785	0.703215
ERCC4	2	5817	10	30370	0.296785	0.703215
eRF1_2	2	5817	10	30370	0.296785	0.703215
eRF1_3	2	5817	10	30370	0.296785	0.703215
ERG2_Sigma1R	2	5817	10	30370	0.296785	0.703215
Erg28	2	5817	10	30370	0.296785	0.703215
ERG4_ERG24	2	5817	10	30370	0.296785	0.703215
ERO1	2	5817	10	30370	0.296785	0.703215
Erv26	2	5817	10	30370	0.296785	0.703215
ESCRT-II	2	5817	10	30370	0.296785	0.703215
Esterase	2	5817	10	30370	0.296785	0.703215
ETF	2	5817	10	30370	0.296785	0.703215
EXS	2	5817	10	30370	0.296785	0.703215
F1F0-ATPsyn_F	2	5817	10	30370	0.296785	0.703215
FACT-Spt16_Nlob	2	5817	10	30370	0.296785	0.703215
FAD-oxidase_C	2	5817	10	30370	0.296785	0.703215
Fcf1	2	5817	10	30370	0.296785	0.703215
Fer4	2	5817	10	30370	0.296785	0.703215
Ferrochelatase	2	5817	10	30370	0.296785	0.703215
FGGY_C	2	5817	10	30370	0.296785	0.703215
FGGY_N	2	5817	10	30370	0.296785	0.703215
Fis1_TPR_N	2	5817	10	30370	0.296785	0.703215
Flavin_Reduct	2	5817	10	30370	0.296785	0.703215
Flavokinase	2	5817	10	30370	0.296785	0.703215
Flavoprotein	2	5817	10	30370	0.296785	0.703215
FMO-like	2	5817	10	30370	0.296785	0.703215
Fn3-like	2	5817	10	30370	0.296785	0.703215
Formyl_trans_N	2	5817	10	30370	0.296785	0.703215
FTHFS	2	5817	10	30370	0.296785	0.703215
G6PD_N	2	5817	10	30370	0.296785	0.703215
GARS_N	2	5817	10	30370	0.296785	0.703215
GAT	2	5817	10	30370	0.296785	0.703215
GATase_7	2	5817	10	30370	0.296785	0.703215
GatB_N	2	5817	10	30370	0.296785	0.703215
Gcd10p	2	5817	10	30370	0.296785	0.703215
GDC-P	2	5817	10	30370	0.296785	0.703215
GED	2	5817	10	30370	0.296785	0.703215
Gelsolin	2	5817	10	30370	0.296785	0.703215
GET2	2	5817	10	30370	0.296785	0.703215
GFO_IDH_MocA	2	5817	10	30370	0.296785	0.703215
GIT_SHD	2	5817	10	30370	0.296785	0.703215
Gln-synt_N	2	5817	10	30370	0.296785	0.703215
Glucosamine_iso	2	5817	10	30370	0.296785	0.703215
Glyco_hydro_15	2	5817	10	30370	0.296785	0.703215
Glyco_hydro_16	2	5817	10	30370	0.296785	0.703215
Glyco_hydro_3_C	2	5817	10	30370	0.296785	0.703215
Glyco_hydro_81	2	5817	10	30370	0.296785	0.703215
Glycogen_syn	2	5817	10	30370	0.296785	0.703215
Glycos_transf_2	2	5817	10	30370	0.296785	0.703215
GN3L_Grn1	2	5817	10	30370	0.296785	0.703215
Gp_dh_N	2	5817	10	30370	0.296785	0.703215
Gpi16	2	5817	10	30370	0.296785	0.703215
GSH_synth_ATP	2	5817	10	30370	0.296785	0.703215
GSHPx	2	5817	10	30370	0.296785	0.703215
GTP1_OBG	2	5817	10	30370	0.296785	0.703215
Guanylate_kin	2	5817	10	30370	0.296785	0.703215
Ham1p_like	2	5817	10	30370	0.296785	0.703215
HAND	2	5817	10	30370	0.296785	0.703215
Hat1_N	2	5817	10	30370	0.296785	0.703215
HD_3	2	5817	10	30370	0.296785	0.703215
Helicase_C_2	2	5817	10	30370	0.296785	0.703215
Hexapep	2	5817	10	30370	0.296785	0.703215
Hexokinase_2	2	5817	10	30370	0.296785	0.703215
His_biosynth	2	5817	10	30370	0.296785	0.703215
HMG_CoA_synt_N	2	5817	10	30370	0.296785	0.703215
Homeobox	2	5817	10	30370	0.296785	0.703215
Homeobox_KN	2	5817	10	30370	0.296785	0.703215
HSA	2	5817	10	30370	0.296785	0.703215
HSP9_HSP12	2	5817	10	30370	0.296785	0.703215
IBB	2	5817	10	30370	0.296785	0.703215
IBR	2	5817	10	30370	0.296785	0.703215
IF-2	2	5817	10	30370	0.296785	0.703215
IGR	2	5817	10	30370	0.296785	0.703215
IMPDH	2	5817	10	30370	0.296785	0.703215
IMS	2	5817	10	30370	0.296785	0.703215
ING	2	5817	10	30370	0.296785	0.703215
Init_tRNA_PT	2	5817	10	30370	0.296785	0.703215
IPPT	2	5817	10	30370	0.296785	0.703215
Isochorismatase	2	5817	10	30370	0.296785	0.703215
KAT11	2	5817	10	30370	0.296785	0.703215
Kei1	2	5817	10	30370	0.296785	0.703215
KH_2	2	5817	10	30370	0.296785	0.703215
KTI12	2	5817	10	30370	0.296785	0.703215
L31	2	5817	10	30370	0.296785	0.703215
Lactamase_B_2	2	5817	10	30370	0.296785	0.703215
Ldh_1_N	2	5817	10	30370	0.296785	0.703215
Ligase_CoA	2	5817	10	30370	0.296785	0.703215
LigB	2	5817	10	30370	0.296785	0.703215
LIM_bind	2	5817	10	30370	0.296785	0.703215
Linker_histone	2	5817	10	30370	0.296785	0.703215
Lipin_N	2	5817	10	30370	0.296785	0.703215
LysM	2	5817	10	30370	0.296785	0.703215
MA3	2	5817	10	30370	0.296785	0.703215
MAM33	2	5817	10	30370	0.296785	0.703215
MDM31_MDM32	2	5817	10	30370	0.296785	0.703215
Med10	2	5817	10	30370	0.296785	0.703215
Med13_C	2	5817	10	30370	0.296785	0.703215
Med14	2	5817	10	30370	0.296785	0.703215
Med21	2	5817	10	30370	0.296785	0.703215
Med31	2	5817	10	30370	0.296785	0.703215
Med6	2	5817	10	30370	0.296785	0.703215
Memo	2	5817	10	30370	0.296785	0.703215
Met_10	2	5817	10	30370	0.296785	0.703215
Metallopep	2	5817	10	30370	0.296785	0.703215
Meth_synt_1	2	5817	10	30370	0.296785	0.703215
Methyltransf_PK	2	5817	10	30370	0.296785	0.703215
MetRS-N	2	5817	10	30370	0.296785	0.703215
MF_alpha_N	2	5817	10	30370	0.296785	0.703215
Mgr1	2	5817	10	30370	0.296785	0.703215
Miro	2	5817	10	30370	0.296785	0.703215
Misat_Tub_SegII	2	5817	10	30370	0.296785	0.703215
MitMem_reg	2	5817	10	30370	0.296785	0.703215
Mmp37	2	5817	10	30370	0.296785	0.703215
Mob1_phocein	2	5817	10	30370	0.296785	0.703215
MoCF_biosynth	2	5817	10	30370	0.296785	0.703215
MOR2-PAG1_mid	2	5817	10	30370	0.296785	0.703215
Motile_Sperm	2	5817	10	30370	0.296785	0.703215
MRP-L46	2	5817	10	30370	0.296785	0.703215
MRP-S33	2	5817	10	30370	0.296785	0.703215
MT-A70	2	5817	10	30370	0.296785	0.703215
Mtc	2	5817	10	30370	0.296785	0.703215
Mtr2	2	5817	10	30370	0.296785	0.703215
MutL_C	2	5817	10	30370	0.296785	0.703215
MutS_I	2	5817	10	30370	0.296785	0.703215
MutS_II	2	5817	10	30370	0.296785	0.703215
MutS_IV	2	5817	10	30370	0.296785	0.703215
Myb_DNA-bind_5	2	5817	10	30370	0.296785	0.703215
Nab2	2	5817	10	30370	0.296785	0.703215
NAC	2	5817	10	30370	0.296785	0.703215
NAD_binding_2	2	5817	10	30370	0.296785	0.703215
NAD_binding_7	2	5817	10	30370	0.296785	0.703215
NAD_kinase	2	5817	10	30370	0.296785	0.703215
NAD_synthase	2	5817	10	30370	0.296785	0.703215
NARP1	2	5817	10	30370	0.296785	0.703215
NDK	2	5817	10	30370	0.296785	0.703215
NGP1NT	2	5817	10	30370	0.296785	0.703215
NIF3	2	5817	10	30370	0.296785	0.703215
NifU_N	2	5817	10	30370	0.296785	0.703215
NIR_SIR_ferr	2	5817	10	30370	0.296785	0.703215
NMD3	2	5817	10	30370	0.296785	0.703215
Nop	2	5817	10	30370	0.296785	0.703215
Nop14	2	5817	10	30370	0.296785	0.703215
Nop16	2	5817	10	30370	0.296785	0.703215
Nop25	2	5817	10	30370	0.296785	0.703215
Nop52	2	5817	10	30370	0.296785	0.703215
NOSIC	2	5817	10	30370	0.296785	0.703215
NOT2_3_5	2	5817	10	30370	0.296785	0.703215
Not3	2	5817	10	30370	0.296785	0.703215
NPR2	2	5817	10	30370	0.296785	0.703215
Nramp	2	5817	10	30370	0.296785	0.703215
NTF2	2	5817	10	30370	0.296785	0.703215
NTP_transf_2	2	5817	10	30370	0.296785	0.703215
NUC153	2	5817	10	30370	0.296785	0.703215
Nucleoporin2	2	5817	10	30370	0.296785	0.703215
OMPdecase	2	5817	10	30370	0.296785	0.703215
OSCP	2	5817	10	30370	0.296785	0.703215
OST3_OST6	2	5817	10	30370	0.296785	0.703215
OTCace	2	5817	10	30370	0.296785	0.703215
P21-Arc	2	5817	10	30370	0.296785	0.703215
PAC2	2	5817	10	30370	0.296785	0.703215
Pam17	2	5817	10	30370	0.296785	0.703215
PAPS_reduct	2	5817	10	30370	0.296785	0.703215
ParA	2	5817	10	30370	0.296785	0.703215
Patatin	2	5817	10	30370	0.296785	0.703215
PBD	2	5817	10	30370	0.296785	0.703215
PCNA_N	2	5817	10	30370	0.296785	0.703215
PDT	2	5817	10	30370	0.296785	0.703215
Peptidase_C48	2	5817	10	30370	0.296785	0.703215
Peptidase_M48	2	5817	10	30370	0.296785	0.703215
Pescadillo_N	2	5817	10	30370	0.296785	0.703215
PGK	2	5817	10	30370	0.296785	0.703215
PGM_PMM_IV	2	5817	10	30370	0.296785	0.703215
PGP_phosphatase	2	5817	10	30370	0.296785	0.703215
Pho86	2	5817	10	30370	0.296785	0.703215
Pho88	2	5817	10	30370	0.296785	0.703215
Phosphodiest	2	5817	10	30370	0.296785	0.703215
PI3Ka	2	5817	10	30370	0.296785	0.703215
PIG-S	2	5817	10	30370	0.296785	0.703215
PIP5K	2	5817	10	30370	0.296785	0.703215
Pirin	2	5817	10	30370	0.296785	0.703215
PITH	2	5817	10	30370	0.296785	0.703215
PK	2	5817	10	30370	0.296785	0.703215
Plug_translocon	2	5817	10	30370	0.296785	0.703215
PMC2NT	2	5817	10	30370	0.296785	0.703215
PMI_typeI	2	5817	10	30370	0.296785	0.703215
PMM	2	5817	10	30370	0.296785	0.703215
PMSR	2	5817	10	30370	0.296785	0.703215
PNK3P	2	5817	10	30370	0.296785	0.703215
PNP_UDP_1	2	5817	10	30370	0.296785	0.703215
POLO_box	2	5817	10	30370	0.296785	0.703215
Porin_3	2	5817	10	30370	0.296785	0.703215
Porphobil_deam	2	5817	10	30370	0.296785	0.703215
PP-binding	2	5817	10	30370	0.296785	0.703215
PPI_Ypi1	2	5817	10	30370	0.296785	0.703215
PRA1	2	5817	10	30370	0.296785	0.703215
Prefoldin	2	5817	10	30370	0.296785	0.703215
Profilin	2	5817	10	30370	0.296785	0.703215
PseudoU_synth_2	2	5817	10	30370	0.296785	0.703215
PTS_2-RNA	2	5817	10	30370	0.296785	0.703215
Pyr_redox_dim	2	5817	10	30370	0.296785	0.703215
QCR10	2	5817	10	30370	0.296785	0.703215
Rad4	2	5817	10	30370	0.296785	0.703215
Rad51	2	5817	10	30370	0.296785	0.703215
Radical_SAM	2	5817	10	30370	0.296785	0.703215
Rcd1	2	5817	10	30370	0.296785	0.703215
RCR	2	5817	10	30370	0.296785	0.703215
Rer1	2	5817	10	30370	0.296785	0.703215
Reticulon	2	5817	10	30370	0.296785	0.703215
RHD3	2	5817	10	30370	0.296785	0.703215
Rho_GDI	2	5817	10	30370	0.296785	0.703215
Ribosomal_L11	2	5817	10	30370	0.296785	0.703215
Ribosomal_L13e	2	5817	10	30370	0.296785	0.703215
Ribosomal_L15e	2	5817	10	30370	0.296785	0.703215
Ribosomal_L18ae	2	5817	10	30370	0.296785	0.703215
Ribosomal_L18p	2	5817	10	30370	0.296785	0.703215
Ribosomal_L19e	2	5817	10	30370	0.296785	0.703215
Ribosomal_L21e	2	5817	10	30370	0.296785	0.703215
Ribosomal_L22e	2	5817	10	30370	0.296785	0.703215
Ribosomal_L23	2	5817	10	30370	0.296785	0.703215
Ribosomal_L23eN	2	5817	10	30370	0.296785	0.703215
Ribosomal_L27	2	5817	10	30370	0.296785	0.703215
Ribosomal_L27e	2	5817	10	30370	0.296785	0.703215
Ribosomal_L28e	2	5817	10	30370	0.296785	0.703215
Ribosomal_L29	2	5817	10	30370	0.296785	0.703215
Ribosomal_L3	2	5817	10	30370	0.296785	0.703215
Ribosomal_L30	2	5817	10	30370	0.296785	0.703215
Ribosomal_L30_N	2	5817	10	30370	0.296785	0.703215
Ribosomal_L31e	2	5817	10	30370	0.296785	0.703215
Ribosomal_L32e	2	5817	10	30370	0.296785	0.703215
Ribosomal_L34e	2	5817	10	30370	0.296785	0.703215
Ribosomal_L35Ae	2	5817	10	30370	0.296785	0.703215
Ribosomal_L36e	2	5817	10	30370	0.296785	0.703215
Ribosomal_L37	2	5817	10	30370	0.296785	0.703215
Ribosomal_L38e	2	5817	10	30370	0.296785	0.703215
Ribosomal_L5	2	5817	10	30370	0.296785	0.703215
Ribosomal_L5_C	2	5817	10	30370	0.296785	0.703215
Ribosomal_S11	2	5817	10	30370	0.296785	0.703215
Ribosomal_S13_N	2	5817	10	30370	0.296785	0.703215
Ribosomal_S16	2	5817	10	30370	0.296785	0.703215
Ribosomal_S17e	2	5817	10	30370	0.296785	0.703215
Ribosomal_S19e	2	5817	10	30370	0.296785	0.703215
Ribosomal_S21e	2	5817	10	30370	0.296785	0.703215
Ribosomal_S24e	2	5817	10	30370	0.296785	0.703215
Ribosomal_S25	2	5817	10	30370	0.296785	0.703215
Ribosomal_S26e	2	5817	10	30370	0.296785	0.703215
Ribosomal_S27e	2	5817	10	30370	0.296785	0.703215
Ribosomal_S3Ae	2	5817	10	30370	0.296785	0.703215
Ribosomal_S5	2	5817	10	30370	0.296785	0.703215
Ribosomal_S5_C	2	5817	10	30370	0.296785	0.703215
Ribosomal_S6e	2	5817	10	30370	0.296785	0.703215
Ribosomal_S7	2	5817	10	30370	0.296785	0.703215
Ribosomal_S7e	2	5817	10	30370	0.296785	0.703215
Ribul_P_3_epim	2	5817	10	30370	0.296785	0.703215
RIO1	2	5817	10	30370	0.296785	0.703215
Rio2_N	2	5817	10	30370	0.296785	0.703215
RNA_Me_trans	2	5817	10	30370	0.296785	0.703215
RNA_pol_A_bac	2	5817	10	30370	0.296785	0.703215
RNA_pol_Rpb2_4	2	5817	10	30370	0.296785	0.703215
RNA_pol_Rpb4	2	5817	10	30370	0.296785	0.703215
RNA_pol_Rpb5_N	2	5817	10	30370	0.296785	0.703215
RNA_pol_Rpb8	2	5817	10	30370	0.296785	0.703215
RNase_HII	2	5817	10	30370	0.296785	0.703215
RNase_P_Rpp14	2	5817	10	30370	0.296785	0.703215
Romo1	2	5817	10	30370	0.296785	0.703215
Rot1	2	5817	10	30370	0.296785	0.703215
Rox3	2	5817	10	30370	0.296785	0.703215
rRNA_processing	2	5817	10	30370	0.296785	0.703215
RrnaAD	2	5817	10	30370	0.296785	0.703215
RRS1	2	5817	10	30370	0.296785	0.703215
RS4NT	2	5817	10	30370	0.296785	0.703215
RTA1	2	5817	10	30370	0.296785	0.703215
RTC	2	5817	10	30370	0.296785	0.703215
S-AdoMet_synt_N	2	5817	10	30370	0.296785	0.703215
S-methyl_trans	2	5817	10	30370	0.296785	0.703215
SAICAR_synt	2	5817	10	30370	0.296785	0.703215
SAPS	2	5817	10	30370	0.296785	0.703215
Sas10_Utp3	2	5817	10	30370	0.296785	0.703215
Sdh_cyt	2	5817	10	30370	0.296785	0.703215
Sdh5	2	5817	10	30370	0.296785	0.703215
Sec10	2	5817	10	30370	0.296785	0.703215
Sec66	2	5817	10	30370	0.296785	0.703215
Sec7	2	5817	10	30370	0.296785	0.703215
Sec7_N	2	5817	10	30370	0.296785	0.703215
SecY	2	5817	10	30370	0.296785	0.703215
Seryl_tRNA_N	2	5817	10	30370	0.296785	0.703215
SHOCT	2	5817	10	30370	0.296785	0.703215
SHR3_chaperone	2	5817	10	30370	0.296785	0.703215
SIR2	2	5817	10	30370	0.296785	0.703215
SIS	2	5817	10	30370	0.296785	0.703215
SLIDE	2	5817	10	30370	0.296785	0.703215
Smr	2	5817	10	30370	0.296785	0.703215
SNF5	2	5817	10	30370	0.296785	0.703215
Sod_Fe_N	2	5817	10	30370	0.296785	0.703215
Solute_trans_a	2	5817	10	30370	0.296785	0.703215
SPRY	2	5817	10	30370	0.296785	0.703215
Ssu72	2	5817	10	30370	0.296785	0.703215
STE2	2	5817	10	30370	0.296785	0.703215
STE3	2	5817	10	30370	0.296785	0.703215
STT3	2	5817	10	30370	0.296785	0.703215
Suc_Fer-like	2	5817	10	30370	0.296785	0.703215
Sulfate_tra_GLY	2	5817	10	30370	0.296785	0.703215
Syntaxin	2	5817	10	30370	0.296785	0.703215
TAF	2	5817	10	30370	0.296785	0.703215
TatD_DNase	2	5817	10	30370	0.296785	0.703215
Tbf5	2	5817	10	30370	0.296785	0.703215
TBP	2	5817	10	30370	0.296785	0.703215
TBPIP	2	5817	10	30370	0.296785	0.703215
TCTP	2	5817	10	30370	0.296785	0.703215
Tfb2	2	5817	10	30370	0.296785	0.703215
TFIIE_alpha	2	5817	10	30370	0.296785	0.703215
TFIIF_beta	2	5817	10	30370	0.296785	0.703215
TFR_dimer	2	5817	10	30370	0.296785	0.703215
Thg1	2	5817	10	30370	0.296785	0.703215
Thiolase_N	2	5817	10	30370	0.296785	0.703215
Thr_dehydrat_C	2	5817	10	30370	0.296785	0.703215
Thr_synth_N	2	5817	10	30370	0.296785	0.703215
Thymidylat_synt	2	5817	10	30370	0.296785	0.703215
Thymidylate_kin	2	5817	10	30370	0.296785	0.703215
TIM	2	5817	10	30370	0.296785	0.703215
Tim54	2	5817	10	30370	0.296785	0.703215
Tmemb_14	2	5817	10	30370	0.296785	0.703215
Toprim	2	5817	10	30370	0.296785	0.703215
TP_methylase	2	5817	10	30370	0.296785	0.703215
TPT	2	5817	10	30370	0.296785	0.703215
Transaldolase	2	5817	10	30370	0.296785	0.703215
Transcrip_reg	2	5817	10	30370	0.296785	0.703215
Transketolase_C	2	5817	10	30370	0.296785	0.703215
Transketolase_N	2	5817	10	30370	0.296785	0.703215
Transthyretin	2	5817	10	30370	0.296785	0.703215
Trehalose_PPase	2	5817	10	30370	0.296785	0.703215
TRM	2	5817	10	30370	0.296785	0.703215
TrmE_N	2	5817	10	30370	0.296785	0.703215
tRNA_int_endo	2	5817	10	30370	0.296785	0.703215
tRNA_Me_trans	2	5817	10	30370	0.296785	0.703215
tRNA_SAD	2	5817	10	30370	0.296785	0.703215
tRNA-synt_1c_C	2	5817	10	30370	0.296785	0.703215
tRNA-synt_1e	2	5817	10	30370	0.296785	0.703215
Tropomyosin_1	2	5817	10	30370	0.296785	0.703215
Trp_syntA	2	5817	10	30370	0.296785	0.703215
TruB_N	2	5817	10	30370	0.296785	0.703215
Tubulin_C	2	5817	10	30370	0.296785	0.703215
Tudor-knot	2	5817	10	30370	0.296785	0.703215
Tyr_Deacylase	2	5817	10	30370	0.296785	0.703215
U3_assoc_6	2	5817	10	30370	0.296785	0.703215
UBA_4	2	5817	10	30370	0.296785	0.703215
UbiA	2	5817	10	30370	0.296785	0.703215
UCR_14kD	2	5817	10	30370	0.296785	0.703215
UCR_TM	2	5817	10	30370	0.296785	0.703215
UcrQ	2	5817	10	30370	0.296785	0.703215
UFD1	2	5817	10	30370	0.296785	0.703215
UPF0160	2	5817	10	30370	0.296785	0.703215
UPRTase	2	5817	10	30370	0.296785	0.703215
Ureidogly_hydro	2	5817	10	30370	0.296785	0.703215
Urm1	2	5817	10	30370	0.296785	0.703215
URO-D	2	5817	10	30370	0.296785	0.703215
Utp11	2	5817	10	30370	0.296785	0.703215
Utp8	2	5817	10	30370	0.296785	0.703215
UvrD-helicase	2	5817	10	30370	0.296785	0.703215
V-ATPase_C	2	5817	10	30370	0.296785	0.703215
V-ATPase_G	2	5817	10	30370	0.296785	0.703215
vATP-synt_AC39	2	5817	10	30370	0.296785	0.703215
vATP-synt_E	2	5817	10	30370	0.296785	0.703215
Vhr1	2	5817	10	30370	0.296785	0.703215
VHS	2	5817	10	30370	0.296785	0.703215
Voltage_CLC	2	5817	10	30370	0.296785	0.703215
Vps26	2	5817	10	30370	0.296785	0.703215
Vps35	2	5817	10	30370	0.296785	0.703215
Vps4_C	2	5817	10	30370	0.296785	0.703215
W2	2	5817	10	30370	0.296785	0.703215
WAC_Acf1_DNA_bd	2	5817	10	30370	0.296785	0.703215
WGG	2	5817	10	30370	0.296785	0.703215
WH1	2	5817	10	30370	0.296785	0.703215
WLM	2	5817	10	30370	0.296785	0.703215
Xpo1	2	5817	10	30370	0.296785	0.703215
Y_phosphatase	2	5817	10	30370	0.296785	0.703215
YjeF_N	2	5817	10	30370	0.296785	0.703215
zf-C2H2_2	2	5817	10	30370	0.296785	0.703215
zf-C2H2_6	2	5817	10	30370	0.296785	0.703215
zf-C4pol	2	5817	10	30370	0.296785	0.703215
zf-DNL	2	5817	10	30370	0.296785	0.703215
zf-LYAR	2	5817	10	30370	0.296785	0.703215
zf-met	2	5817	10	30370	0.296785	0.703215
zf-RING_4	2	5817	10	30370	0.296785	0.703215
zf-UBP	2	5817	10	30370	0.296785	0.703215
zf-UBR	2	5817	10	30370	0.296785	0.703215
zf-ZPR1	2	5817	10	30370	0.296785	0.703215
CN_hydrolase	5	5817	24	30370	0.305154	0.694846
EFG_C	5	5817	24	30370	0.305154	0.694846
HATPase_c_3	5	5817	24	30370	0.305154	0.694846
PHD	5	5817	24	30370	0.305154	0.694846
RCC1	5	5817	24	30370	0.305154	0.694846
Ribosomal_L18e	5	5817	24	30370	0.305154	0.694846
CBS	11	5817	53	30370	0.309042	0.690958
Ank_2	12	5817	58	30370	0.311724	0.688276
Arm	12	5817	58	30370	0.311724	0.688276
C2	12	5817	58	30370	0.311724	0.688276
Mito_carr	83	5817	416	30370	0.31247	0.68753
CPSase_L_D2	6	5817	29	30370	0.31398	0.68602
Glyco_hydro_72	6	5817	29	30370	0.31398	0.68602
HMG_box	6	5817	29	30370	0.31398	0.68602
NUDIX	6	5817	29	30370	0.31398	0.68602
PAP2	6	5817	29	30370	0.31398	0.68602
PCI	6	5817	29	30370	0.31398	0.68602
RSN1_TM	6	5817	29	30370	0.31398	0.68602
SNARE	6	5817	29	30370	0.31398	0.68602
2-Hacid_dh_C	3	5817	15	30370	0.32027	0.67973
A_deaminase	3	5817	15	30370	0.32027	0.67973
AAA_11	3	5817	15	30370	0.32027	0.67973
AAA_12	3	5817	15	30370	0.32027	0.67973
AAA_2	3	5817	15	30370	0.32027	0.67973
ABC_trans_N	3	5817	15	30370	0.32027	0.67973
Abhydrolase_1	3	5817	15	30370	0.32027	0.67973
Ala_racemase_N	3	5817	15	30370	0.32027	0.67973
Allantoicase	3	5817	15	30370	0.32027	0.67973
Amino_oxidase	3	5817	15	30370	0.32027	0.67973
ApbA	3	5817	15	30370	0.32027	0.67973
Biotin_carb_C	3	5817	15	30370	0.32027	0.67973
CAP	3	5817	15	30370	0.32027	0.67973
CBF	3	5817	15	30370	0.32027	0.67973
Chromo	3	5817	15	30370	0.32027	0.67973
ClpB_D2-small	3	5817	15	30370	0.32027	0.67973
COX4	3	5817	15	30370	0.32027	0.67973
CTP_transf_2	3	5817	15	30370	0.32027	0.67973
Cu-oxidase_3	3	5817	15	30370	0.32027	0.67973
CybS	3	5817	15	30370	0.32027	0.67973
Cyclin	3	5817	15	30370	0.32027	0.67973
DEP	3	5817	15	30370	0.32027	0.67973
Diphthamide_syn	3	5817	15	30370	0.32027	0.67973
DnaJ_CXXCXGXG	3	5817	15	30370	0.32027	0.67973
DUF3835	3	5817	15	30370	0.32027	0.67973
DUF866	3	5817	15	30370	0.32027	0.67973
eIF-5_eIF-2B	3	5817	15	30370	0.32027	0.67973
Epimerase	3	5817	15	30370	0.32027	0.67973
eRF1_1	3	5817	15	30370	0.32027	0.67973
ERGIC_N	3	5817	15	30370	0.32027	0.67973
FAD_binding_8	3	5817	15	30370	0.32027	0.67973
FATC	3	5817	15	30370	0.32027	0.67973
FKS1_dom1	3	5817	15	30370	0.32027	0.67973
FYVE	3	5817	15	30370	0.32027	0.67973
G-patch	3	5817	15	30370	0.32027	0.67973
Gar1	3	5817	15	30370	0.32027	0.67973
GATase_2	3	5817	15	30370	0.32027	0.67973
GDPD	3	5817	15	30370	0.32027	0.67973
Got1	3	5817	15	30370	0.32027	0.67973
HCO3_cotransp	3	5817	15	30370	0.32027	0.67973
HEAT_EZ	3	5817	15	30370	0.32027	0.67973
HIG_1_N	3	5817	15	30370	0.32027	0.67973
HlyIII	3	5817	15	30370	0.32027	0.67973
HR1	3	5817	15	30370	0.32027	0.67973
Hydrolase_like	3	5817	15	30370	0.32027	0.67973
ICE2	3	5817	15	30370	0.32027	0.67973
IF-2B	3	5817	15	30370	0.32027	0.67973
Ketoacyl-synt_C	3	5817	15	30370	0.32027	0.67973
LicD	3	5817	15	30370	0.32027	0.67973
LRR_1	3	5817	15	30370	0.32027	0.67973
LTV	3	5817	15	30370	0.32027	0.67973
Lum_binding	3	5817	15	30370	0.32027	0.67973
MBOAT	3	5817	15	30370	0.32027	0.67973
Mem_trans	3	5817	15	30370	0.32027	0.67973
Methyltransf_11	3	5817	15	30370	0.32027	0.67973
MGS	3	5817	15	30370	0.32027	0.67973
MOZ_SAS	3	5817	15	30370	0.32027	0.67973
MutS_III	3	5817	15	30370	0.32027	0.67973
MutS_V	3	5817	15	30370	0.32027	0.67973
Nol1_Nop2_Fmu	3	5817	15	30370	0.32027	0.67973
NTP_transferase	3	5817	15	30370	0.32027	0.67973
OTCace_N	3	5817	15	30370	0.32027	0.67973
PAH	3	5817	15	30370	0.32027	0.67973
PBP	3	5817	15	30370	0.32027	0.67973
Pept_tRNA_hydro	3	5817	15	30370	0.32027	0.67973
Peptidase_M18	3	5817	15	30370	0.32027	0.67973
Peptidase_M41	3	5817	15	30370	0.32027	0.67973
Peptidase_S10	3	5817	15	30370	0.32027	0.67973
Pkinase_C	3	5817	15	30370	0.32027	0.67973
PLDc_2	3	5817	15	30370	0.32027	0.67973
PUA	3	5817	15	30370	0.32027	0.67973
Pyrophosphatase	3	5817	15	30370	0.32027	0.67973
Rad60-SLD	3	5817	15	30370	0.32027	0.67973
Ran_BP1	3	5817	15	30370	0.32027	0.67973
RasGAP	3	5817	15	30370	0.32027	0.67973
RasGEF	3	5817	15	30370	0.32027	0.67973
RasGEF_N	3	5817	15	30370	0.32027	0.67973
RF-1	3	5817	15	30370	0.32027	0.67973
Ribonuc_L-PSP	3	5817	15	30370	0.32027	0.67973
Ribosomal_L1	3	5817	15	30370	0.32027	0.67973
Ribosomal_L16	3	5817	15	30370	0.32027	0.67973
Ribosomal_L22	3	5817	15	30370	0.32027	0.67973
Ribosomal_S10	3	5817	15	30370	0.32027	0.67973
Ribosomal_S17	3	5817	15	30370	0.32027	0.67973
Ribosomal_S19	3	5817	15	30370	0.32027	0.67973
Ribosomal_S4	3	5817	15	30370	0.32027	0.67973
Ribosomal_S8	3	5817	15	30370	0.32027	0.67973
Ribosomal_S9	3	5817	15	30370	0.32027	0.67973
RNA_pol_Rpb2_2	3	5817	15	30370	0.32027	0.67973
RNA_pol_Rpb2_3	3	5817	15	30370	0.32027	0.67973
RNA_pol_Rpb2_5	3	5817	15	30370	0.32027	0.67973
RNA_pol_Rpb2_6	3	5817	15	30370	0.32027	0.67973
RNA_pol_Rpb2_7	3	5817	15	30370	0.32027	0.67973
RNB	3	5817	15	30370	0.32027	0.67973
Rtt106	3	5817	15	30370	0.32027	0.67973
SAP	3	5817	15	30370	0.32027	0.67973
SBDS	3	5817	15	30370	0.32027	0.67973
Sds3	3	5817	15	30370	0.32027	0.67973
Sec23_BS	3	5817	15	30370	0.32027	0.67973
Sec23_helical	3	5817	15	30370	0.32027	0.67973
Sec23_trunk	3	5817	15	30370	0.32027	0.67973
SelR	3	5817	15	30370	0.32027	0.67973
Semialdhyde_dh	3	5817	15	30370	0.32027	0.67973
Sod_Cu	3	5817	15	30370	0.32027	0.67973
STAS	3	5817	15	30370	0.32027	0.67973
Sulfate_transp	3	5817	15	30370	0.32027	0.67973
SUN	3	5817	15	30370	0.32027	0.67973
TFIIA	3	5817	15	30370	0.32027	0.67973
TFIID-31kDa	3	5817	15	30370	0.32027	0.67973
TGS	3	5817	15	30370	0.32027	0.67973
THF_DHG_CYH_C	3	5817	15	30370	0.32027	0.67973
TRAPP	3	5817	15	30370	0.32027	0.67973
tRNA-synt_1c	3	5817	15	30370	0.32027	0.67973
tRNA-synt_1g	3	5817	15	30370	0.32027	0.67973
tRNA-synt_2d	3	5817	15	30370	0.32027	0.67973
tRNA-synt_His	3	5817	15	30370	0.32027	0.67973
UPF0016	3	5817	15	30370	0.32027	0.67973
Uricase	3	5817	15	30370	0.32027	0.67973
Utp12	3	5817	15	30370	0.32027	0.67973
V_ATPase_I	3	5817	15	30370	0.32027	0.67973
YEATS	3	5817	15	30370	0.32027	0.67973
zf-CSL	3	5817	15	30370	0.32027	0.67973
zf-DHHC	3	5817	15	30370	0.32027	0.67973
zf-Sec23_Sec24	3	5817	15	30370	0.32027	0.67973
WD40	195	5817	992	30370	0.323838	0.676162
AIP3	1	5817	6	30370	0.323849	0.676151
ALG3	1	5817	6	30370	0.323849	0.676151
AMMECR1	1	5817	6	30370	0.323849	0.676151
APG6	1	5817	6	30370	0.323849	0.676151
Cnd1_N	1	5817	6	30370	0.323849	0.676151
DAGAT	1	5817	6	30370	0.323849	0.676151
DUF1720	1	5817	6	30370	0.323849	0.676151
DUF3381	1	5817	6	30370	0.323849	0.676151
DUF747	1	5817	6	30370	0.323849	0.676151
GIDA	1	5817	6	30370	0.323849	0.676151
Git3_C	1	5817	6	30370	0.323849	0.676151
Glyco_hydro_47	1	5817	6	30370	0.323849	0.676151
HGTP_anticodon2	1	5817	6	30370	0.323849	0.676151
HTH_3	1	5817	6	30370	0.323849	0.676151
Kelch_4	1	5817	6	30370	0.323849	0.676151
MAS20	1	5817	6	30370	0.323849	0.676151
MMS19_N	1	5817	6	30370	0.323849	0.676151
MRP-L47	1	5817	6	30370	0.323849	0.676151
Mso1_Sec1_bdg	1	5817	6	30370	0.323849	0.676151
Mss4	1	5817	6	30370	0.323849	0.676151
Npa1	1	5817	6	30370	0.323849	0.676151
Nup84_Nup100	1	5817	6	30370	0.323849	0.676151
Ofd1_CTDD	1	5817	6	30370	0.323849	0.676151
ORC5_C	1	5817	6	30370	0.323849	0.676151
PAP1	1	5817	6	30370	0.323849	0.676151
Rad52_Rad22	1	5817	6	30370	0.323849	0.676151
Ribosomal_S15	1	5817	6	30370	0.323849	0.676151
RNA_pol_Rpb1_6	1	5817	6	30370	0.323849	0.676151
RNA_pol_Rpb1_7	1	5817	6	30370	0.323849	0.676151
Rsa3	1	5817	6	30370	0.323849	0.676151
Sec3_C	1	5817	6	30370	0.323849	0.676151
Sod_Fe_C	1	5817	6	30370	0.323849	0.676151
SURF4	1	5817	6	30370	0.323849	0.676151
SURF6	1	5817	6	30370	0.323849	0.676151
Tcp11	1	5817	6	30370	0.323849	0.676151
TFIIA_gamma_C	1	5817	6	30370	0.323849	0.676151
Thoc2	1	5817	6	30370	0.323849	0.676151
Mannosyl_trans3	8	5817	39	30370	0.325146	0.674854
PH	8	5817	39	30370	0.325146	0.674854
zf-C3HC4	8	5817	39	30370	0.325146	0.674854
DEAD	43	5817	214	30370	0.325683	0.674317
Cyt-b5	9	5817	44	30370	0.328759	0.671241
Flocculin_t3	9	5817	44	30370	0.328759	0.671241
IBN_N	9	5817	44	30370	0.328759	0.671241
adh_short	10	5817	49	30370	0.331527	0.668473
AA_kinase	4	5817	20	30370	0.333646	0.666354
Aha1_N	4	5817	20	30370	0.333646	0.666354
Aminotran_5	4	5817	20	30370	0.333646	0.666354
AMP-binding	4	5817	20	30370	0.333646	0.666354
AT_hook	4	5817	20	30370	0.333646	0.666354
ATP-synt_ab	4	5817	20	30370	0.333646	0.666354
ATP-synt_ab_C	4	5817	20	30370	0.333646	0.666354
Bap31	4	5817	20	30370	0.333646	0.666354
Bul1_C	4	5817	20	30370	0.333646	0.666354
CBFD_NFYB_HMF	4	5817	20	30370	0.333646	0.666354
CH	4	5817	20	30370	0.333646	0.666354
CK_II_beta	4	5817	20	30370	0.333646	0.666354
COX6B	4	5817	20	30370	0.333646	0.666354
CPSase_sm_chain	4	5817	20	30370	0.333646	0.666354
CTDII	4	5817	20	30370	0.333646	0.666354
DAHP_synth_1	4	5817	20	30370	0.333646	0.666354
DAO	4	5817	20	30370	0.333646	0.666354
DNA_pol_B	4	5817	20	30370	0.333646	0.666354
DSPc	4	5817	20	30370	0.333646	0.666354
DUF202	4	5817	20	30370	0.333646	0.666354
DUF2403	4	5817	20	30370	0.333646	0.666354
DUF4217	4	5817	20	30370	0.333646	0.666354
FAD_binding_4	4	5817	20	30370	0.333646	0.666354
FSH1	4	5817	20	30370	0.333646	0.666354
FTR1	4	5817	20	30370	0.333646	0.666354
GATA	4	5817	20	30370	0.333646	0.666354
GDI	4	5817	20	30370	0.333646	0.666354
GHMP_kinases_N	4	5817	20	30370	0.333646	0.666354
Glucan_synthase	4	5817	20	30370	0.333646	0.666354
Glycos_transf_1	4	5817	20	30370	0.333646	0.666354
HATPase_c	4	5817	20	30370	0.333646	0.666354
HECT	4	5817	20	30370	0.333646	0.666354
Hexokinase_1	4	5817	20	30370	0.333646	0.666354
Hist_deacetyl	4	5817	20	30370	0.333646	0.666354
HMGL-like	4	5817	20	30370	0.333646	0.666354
HSF_DNA-bind	4	5817	20	30370	0.333646	0.666354
JAB	4	5817	20	30370	0.333646	0.666354
Lactamase_B	4	5817	20	30370	0.333646	0.666354
MARVEL	4	5817	20	30370	0.333646	0.666354
Methyltransf_16	4	5817	20	30370	0.333646	0.666354
MIP	4	5817	20	30370	0.333646	0.666354
MPC	4	5817	20	30370	0.333646	0.666354
MTHFR	4	5817	20	30370	0.333646	0.666354
Myosin_head	4	5817	20	30370	0.333646	0.666354
Na_H_Exchanger	4	5817	20	30370	0.333646	0.666354
NAD_binding_6	4	5817	20	30370	0.333646	0.666354
NOP5NT	4	5817	20	30370	0.333646	0.666354
PDR_CDR	4	5817	20	30370	0.333646	0.666354
Peptidase_S8	4	5817	20	30370	0.333646	0.666354
Pil1	4	5817	20	30370	0.333646	0.666354
PRELI	4	5817	20	30370	0.333646	0.666354
Prenyltrans	4	5817	20	30370	0.333646	0.666354
PseudoU_synth_1	4	5817	20	30370	0.333646	0.666354
Rep_fac_C	4	5817	20	30370	0.333646	0.666354
Ribosomal_L10	4	5817	20	30370	0.333646	0.666354
Ribosomal_L11_N	4	5817	20	30370	0.333646	0.666354
Ribosomal_L13	4	5817	20	30370	0.333646	0.666354
Ribosomal_L24e	4	5817	20	30370	0.333646	0.666354
Ribosomal_S13	4	5817	20	30370	0.333646	0.666354
Ribosomal_S2	4	5817	20	30370	0.333646	0.666354
Ribosomal_S8e	4	5817	20	30370	0.333646	0.666354
RLI	4	5817	20	30370	0.333646	0.666354
RNA_pol_L	4	5817	20	30370	0.333646	0.666354
RNA_pol_L_2	4	5817	20	30370	0.333646	0.666354
RNA_pol_Rpb2_1	4	5817	20	30370	0.333646	0.666354
RWD	4	5817	20	30370	0.333646	0.666354
SET	4	5817	20	30370	0.333646	0.666354
SH3_9	4	5817	20	30370	0.333646	0.666354
SMC_hinge	4	5817	20	30370	0.333646	0.666354
SRF-TF	4	5817	20	30370	0.333646	0.666354
Sybindin	4	5817	20	30370	0.333646	0.666354
TF_Zn_Ribbon	4	5817	20	30370	0.333646	0.666354
TFIIB	4	5817	20	30370	0.333646	0.666354
TFIID-18kDa	4	5817	20	30370	0.333646	0.666354
Tim17	4	5817	20	30370	0.333646	0.666354
TIP49	4	5817	20	30370	0.333646	0.666354
Transket_pyr	4	5817	20	30370	0.333646	0.666354
tRNA_anti-codon	4	5817	20	30370	0.333646	0.666354
UAA	4	5817	20	30370	0.333646	0.666354
UBX	4	5817	20	30370	0.333646	0.666354
WSC	4	5817	20	30370	0.333646	0.666354
XRN_N	4	5817	20	30370	0.333646	0.666354
Sel1	11	5817	54	30370	0.333655	0.666345
Septin	12	5817	59	30370	0.335289	0.664711
Fungal_trans	13	5817	64	30370	0.336532	0.663468
His_Phos_1	13	5817	64	30370	0.336532	0.663468
HSP70	14	5817	69	30370	0.337463	0.662537
DnaJ	25	5817	124	30370	0.337464	0.662536
SNF2_N	16	5817	79	30370	0.338607	0.661393
PUF	18	5817	89	30370	0.339048	0.660952
AA_permease_2	5	5817	25	30370	0.342106	0.657894
ATP_bind_1	5	5817	25	30370	0.342106	0.657894
BRCT	5	5817	25	30370	0.342106	0.657894
CAF1C_H4-bd	5	5817	25	30370	0.342106	0.657894
CDP-OH_P_transf	5	5817	25	30370	0.342106	0.657894
DNA_pol_B_exo1	5	5817	25	30370	0.342106	0.657894
Ferric_reduct	5	5817	25	30370	0.342106	0.657894
FKBP_C	5	5817	25	30370	0.342106	0.657894
GCR1_C	5	5817	25	30370	0.342106	0.657894
Glyco_transf_20	5	5817	25	30370	0.342106	0.657894
HGTP_anticodon	5	5817	25	30370	0.342106	0.657894
Hydrolase_6	5	5817	25	30370	0.342106	0.657894
MIR	5	5817	25	30370	0.342106	0.657894
PP2C	5	5817	25	30370	0.342106	0.657894
Prefoldin_2	5	5817	25	30370	0.342106	0.657894
Pribosyltran	5	5817	25	30370	0.342106	0.657894
RhoGAP	5	5817	25	30370	0.342106	0.657894
S4	5	5817	25	30370	0.342106	0.657894
SHS2_Rpb7-N	5	5817	25	30370	0.342106	0.657894
Syja_N	5	5817	25	30370	0.342106	0.657894
Synaptobrevin	5	5817	25	30370	0.342106	0.657894
Tubulin	5	5817	25	30370	0.342106	0.657894
WW	5	5817	25	30370	0.342106	0.657894
[truncated: 240 more rows]

## Sheet: Supplementary_Table_4
	H20
Domain_name	Count species	Tot domains in species	Count in Pan genome	Tot domains in Pan genome	P_over	P_under
ATP-synt_A	2	5840	6	30370	0.0896215	0.910378
COX1	2	5840	6	30370	0.0896215	0.910378
Dynein_light	2	5840	6	30370	0.0896215	0.910378
Kelch_4	2	5840	6	30370	0.0896215	0.910378
S10_plectin	2	5840	6	30370	0.0896215	0.910378
TFIIH_BTF_p62_N	2	5840	6	30370	0.0896215	0.910378
Zeta_toxin	2	5840	6	30370	0.0896215	0.910378
CLASP_N	1	5840	3	30370	0.0967016	0.903298
EPL1	1	5840	3	30370	0.0967016	0.903298
F-box	1	5840	3	30370	0.0967016	0.903298
HUN	1	5840	3	30370	0.0967016	0.903298
N-SET	1	5840	3	30370	0.0967016	0.903298
PDH	1	5840	3	30370	0.0967016	0.903298
SPC25	1	5840	3	30370	0.0967016	0.903298
Sterol-sensing	1	5840	3	30370	0.0967016	0.903298
Thioredoxin_7	1	5840	3	30370	0.0967016	0.903298
TP6A_N	1	5840	3	30370	0.0967016	0.903298
TPR_16	1	5840	3	30370	0.0967016	0.903298
Vac7	1	5840	3	30370	0.0967016	0.903298
Flocculin	37	5840	163	30370	0.111589	0.888411
Alg14	2	5840	7	30370	0.135013	0.864987
Hydrolase_like2	2	5840	7	30370	0.135013	0.864987
PNGaseA	2	5840	7	30370	0.135013	0.864987
UCR_hinge	2	5840	7	30370	0.135013	0.864987
LRR_4	6	5840	23	30370	0.136864	0.863136
Methyltransf_23	3	5840	11	30370	0.144457	0.855543
EF-hand_6	4	5840	15	30370	0.144892	0.855108
AATase	1	5840	4	30370	0.169071	0.830929
Acetyltransf_7	1	5840	4	30370	0.169071	0.830929
Amidohydro_5	1	5840	4	30370	0.169071	0.830929
ApoO	1	5840	4	30370	0.169071	0.830929
ATP-grasp_4	1	5840	4	30370	0.169071	0.830929
CGI-121	1	5840	4	30370	0.169071	0.830929
Chs3p	1	5840	4	30370	0.169071	0.830929
Clathrin-link	1	5840	4	30370	0.169071	0.830929
Coa1	1	5840	4	30370	0.169071	0.830929
Complex1_LYR_1	1	5840	4	30370	0.169071	0.830929
Cpn10	1	5840	4	30370	0.169071	0.830929
CSTF2_hinge	1	5840	4	30370	0.169071	0.830929
DER1	1	5840	4	30370	0.169071	0.830929
DUF1744	1	5840	4	30370	0.169071	0.830929
DUF3449	1	5840	4	30370	0.169071	0.830929
DUF3748	1	5840	4	30370	0.169071	0.830929
DUF900	1	5840	4	30370	0.169071	0.830929
EF-hand_8	1	5840	4	30370	0.169071	0.830929
Fcf2	1	5840	4	30370	0.169071	0.830929
Form_Nir_trans	1	5840	4	30370	0.169071	0.830929
GATase_5	1	5840	4	30370	0.169071	0.830929
GFO_IDH_MocA_C	1	5840	4	30370	0.169071	0.830929
Git3	1	5840	4	30370	0.169071	0.830929
Glyco_tran_28_C	1	5840	4	30370	0.169071	0.830929
HisKA	1	5840	4	30370	0.169071	0.830929
Kin17_mid	1	5840	4	30370	0.169071	0.830929
MATH	1	5840	4	30370	0.169071	0.830929
Mei5	1	5840	4	30370	0.169071	0.830929
Mis12	1	5840	4	30370	0.169071	0.830929
Mpv17_PMP22	1	5840	4	30370	0.169071	0.830929
MRP-S28	1	5840	4	30370	0.169071	0.830929
Mt_ATP-synt_D	1	5840	4	30370	0.169071	0.830929
NatB_MDM20	1	5840	4	30370	0.169071	0.830929
Nuf2	1	5840	4	30370	0.169071	0.830929
NUFIP1	1	5840	4	30370	0.169071	0.830929
OGG_N	1	5840	4	30370	0.169071	0.830929
P5-ATPase	1	5840	4	30370	0.169071	0.830929
Pcc1	1	5840	4	30370	0.169071	0.830929
Proteasom_Rpn13	1	5840	4	30370	0.169071	0.830929
Prp31_C	1	5840	4	30370	0.169071	0.830929
Ribosomal_L40e	1	5840	4	30370	0.169071	0.830929
Ribosomal_S27	1	5840	4	30370	0.169071	0.830929
RNA_pol_N	1	5840	4	30370	0.169071	0.830929
RNase_H2-Ydr279	1	5840	4	30370	0.169071	0.830929
SbcCD_C	1	5840	4	30370	0.169071	0.830929
Spc97_Spc98	1	5840	4	30370	0.169071	0.830929
STAG	1	5840	4	30370	0.169071	0.830929
Swi5	1	5840	4	30370	0.169071	0.830929
TAFII55_N	1	5840	4	30370	0.169071	0.830929
Vma12	1	5840	4	30370	0.169071	0.830929
Vps16_C	1	5840	4	30370	0.169071	0.830929
Vps8	1	5840	4	30370	0.169071	0.830929
zf-C3HC4_2	1	5840	4	30370	0.169071	0.830929
zf-C3HC4_3	1	5840	4	30370	0.169071	0.830929
zf-primase	1	5840	4	30370	0.169071	0.830929
zinc_ribbon_6	1	5840	4	30370	0.169071	0.830929
tRNA_anti-codon	5	5840	20	30370	0.171256	0.828744
ERAP1_C	4	5840	16	30370	0.179149	0.820851
Pmp3	4	5840	16	30370	0.179149	0.820851
Clat_adaptor_s	7	5840	29	30370	0.179484	0.820516
ATP_sub_h	2	5840	8	30370	0.186345	0.813655
BSD	2	5840	8	30370	0.186345	0.813655
Cg6151-P	2	5840	8	30370	0.186345	0.813655
DAD	2	5840	8	30370	0.186345	0.813655
DAGK_cat	2	5840	8	30370	0.186345	0.813655
FCH	2	5840	8	30370	0.186345	0.813655
G-gamma	2	5840	8	30370	0.186345	0.813655
HhH-GPD	2	5840	8	30370	0.186345	0.813655
HIM1	2	5840	8	30370	0.186345	0.813655
HPIH	2	5840	8	30370	0.186345	0.813655
MBF1	2	5840	8	30370	0.186345	0.813655
Pterin_4a	2	5840	8	30370	0.186345	0.813655
Serinc	2	5840	8	30370	0.186345	0.813655
SNAP	2	5840	8	30370	0.186345	0.813655
Spo7	2	5840	8	30370	0.186345	0.813655
Spt4	2	5840	8	30370	0.186345	0.813655
Syntaxin-18_N	2	5840	8	30370	0.186345	0.813655
V-SNARE_C	2	5840	8	30370	0.186345	0.813655
Vfa1	2	5840	8	30370	0.186345	0.813655
zf-AN1	2	5840	8	30370	0.186345	0.813655
zf-rbx1	2	5840	8	30370	0.186345	0.813655
WD40	201	5840	992	30370	0.188939	0.811061
zf-RING_2	6	5840	25	30370	0.190889	0.809111
RRM_6	11	5840	48	30370	0.199285	0.800715
UBA	5	5840	21	30370	0.203103	0.796897
ADH_N	12	5840	53	30370	0.206609	0.793391
GRAM	4	5840	17	30370	0.216045	0.783955
HAD_2	4	5840	17	30370	0.216045	0.783955
adh_short	11	5840	49	30370	0.220669	0.779331
AAA_23	3	5840	13	30370	0.22934	0.77066
AIRS_C	3	5840	13	30370	0.22934	0.77066
FolB	3	5840	13	30370	0.22934	0.77066
Glyco_hydro_3	3	5840	13	30370	0.22934	0.77066
Med26	3	5840	13	30370	0.22934	0.77066
PRK	3	5840	13	30370	0.22934	0.77066
Pyridox_oxidase	3	5840	13	30370	0.22934	0.77066
Response_reg	3	5840	13	30370	0.22934	0.77066
SH3_2	3	5840	13	30370	0.22934	0.77066
Zip	3	5840	13	30370	0.22934	0.77066
S1	7	5840	31	30370	0.234087	0.765913
Exo_endo_phos	10	5840	45	30370	0.236118	0.763882
FAD_binding_2	5	5840	22	30370	0.236868	0.763132
60KD_IMP	2	5840	9	30370	0.24163	0.75837
Abhydrolase_5	2	5840	9	30370	0.24163	0.75837
AIRS	2	5840	9	30370	0.24163	0.75837
Aldose_epim	2	5840	9	30370	0.24163	0.75837
Chitin_synth_2	2	5840	9	30370	0.24163	0.75837
COQ7	2	5840	9	30370	0.24163	0.75837
CPSase_L_D3	2	5840	9	30370	0.24163	0.75837
DcpS	2	5840	9	30370	0.24163	0.75837
DFP	2	5840	9	30370	0.24163	0.75837
DUF2370	2	5840	9	30370	0.24163	0.75837
DUF2431	2	5840	9	30370	0.24163	0.75837
DUF572	2	5840	9	30370	0.24163	0.75837
DUF908	2	5840	9	30370	0.24163	0.75837
eIF3_p135	2	5840	9	30370	0.24163	0.75837
EMP70	2	5840	9	30370	0.24163	0.75837
G-alpha	2	5840	9	30370	0.24163	0.75837
HTH_Tnp_Tc5	2	5840	9	30370	0.24163	0.75837
Ilm1	2	5840	9	30370	0.24163	0.75837
Lipase_3	2	5840	9	30370	0.24163	0.75837
MIT	2	5840	9	30370	0.24163	0.75837
Na_sulph_symp	2	5840	9	30370	0.24163	0.75837
NAD_binding_4	2	5840	9	30370	0.24163	0.75837
NPR3	2	5840	9	30370	0.24163	0.75837
PHP	2	5840	9	30370	0.24163	0.75837
Prenyltrans_2	2	5840	9	30370	0.24163	0.75837
Rft-1	2	5840	9	30370	0.24163	0.75837
RuvB_N	2	5840	9	30370	0.24163	0.75837
SAGA-Tad1	2	5840	9	30370	0.24163	0.75837
Stb3	2	5840	9	30370	0.24163	0.75837
Thioredoxin_4	2	5840	9	30370	0.24163	0.75837
tRNA_synt_1c_R1	2	5840	9	30370	0.24163	0.75837
Ubie_methyltran	2	5840	9	30370	0.24163	0.75837
X8	2	5840	9	30370	0.24163	0.75837
1-cysPrx_C	1	5840	5	30370	0.247013	0.752987
2OG-FeII_Oxy	1	5840	5	30370	0.247013	0.752987
2OG-FeII_Oxy_3	1	5840	5	30370	0.247013	0.752987
6PGD	1	5840	5	30370	0.247013	0.752987
A_deamin	1	5840	5	30370	0.247013	0.752987
AAA_25	1	5840	5	30370	0.247013	0.752987
AATF-Che1	1	5840	5	30370	0.247013	0.752987
Abi	1	5840	5	30370	0.247013	0.752987
Acatn	1	5840	5	30370	0.247013	0.752987
ACC_central	1	5840	5	30370	0.247013	0.752987
AcetylCoA_hyd_C	1	5840	5	30370	0.247013	0.752987
AcetylCoA_hydro	1	5840	5	30370	0.247013	0.752987
ACT_7	1	5840	5	30370	0.247013	0.752987
Acyl_transf_1	1	5840	5	30370	0.247013	0.752987
Ada3	1	5840	5	30370	0.247013	0.752987
ADH_zinc_N_2	1	5840	5	30370	0.247013	0.752987
AdoHcyase_NAD	1	5840	5	30370	0.247013	0.752987
AdoMet_MTase	1	5840	5	30370	0.247013	0.752987
ADSL_C	1	5840	5	30370	0.247013	0.752987
AFG1_ATPase	1	5840	5	30370	0.247013	0.752987
AFT	1	5840	5	30370	0.247013	0.752987
AHS1	1	5840	5	30370	0.247013	0.752987
AHS2	1	5840	5	30370	0.247013	0.752987
AICARFT_IMPCHas	1	5840	5	30370	0.247013	0.752987
AIM24	1	5840	5	30370	0.247013	0.752987
AIRC	1	5840	5	30370	0.247013	0.752987
AlaDh_PNT_C	1	5840	5	30370	0.247013	0.752987
Alb1	1	5840	5	30370	0.247013	0.752987
Aldolase_II	1	5840	5	30370	0.247013	0.752987
Alk_phosphatase	1	5840	5	30370	0.247013	0.752987
ALMT	1	5840	5	30370	0.247013	0.752987
ALO	1	5840	5	30370	0.247013	0.752987
Alpha-amylase	1	5840	5	30370	0.247013	0.752987
Alpha-amylase_C	1	5840	5	30370	0.247013	0.752987
Alpha-mann_mid	1	5840	5	30370	0.247013	0.752987
ALS_ss_C	1	5840	5	30370	0.247013	0.752987
AMPKBI	1	5840	5	30370	0.247013	0.752987
Ank_4	1	5840	5	30370	0.247013	0.752987
Anoctamin	1	5840	5	30370	0.247013	0.752987
AP_endonuc_2	1	5840	5	30370	0.247013	0.752987
APC10	1	5840	5	30370	0.247013	0.752987
Apc15p	1	5840	5	30370	0.247013	0.752987
Apc4	1	5840	5	30370	0.247013	0.752987
APG5	1	5840	5	30370	0.247013	0.752987
APG9	1	5840	5	30370	0.247013	0.752987
Arb2	1	5840	5	30370	0.247013	0.752987
Arg_tRNA_synt_N	1	5840	5	30370	0.247013	0.752987
Arrestin_N	1	5840	5	30370	0.247013	0.752987
ASL_C2	1	5840	5	30370	0.247013	0.752987
Asp_protease	1	5840	5	30370	0.247013	0.752987
Asparaginase	1	5840	5	30370	0.247013	0.752987
ATE_C	1	5840	5	30370	0.247013	0.752987
ATE_N	1	5840	5	30370	0.247013	0.752987
ATG_C	1	5840	5	30370	0.247013	0.752987
ATG13	1	5840	5	30370	0.247013	0.752987
ATG22	1	5840	5	30370	0.247013	0.752987
ATG27	1	5840	5	30370	0.247013	0.752987
Atg8	1	5840	5	30370	0.247013	0.752987
ATP_bind_3	1	5840	5	30370	0.247013	0.752987
ATP_bind_4	1	5840	5	30370	0.247013	0.752987
ATP_transf	1	5840	5	30370	0.247013	0.752987
ATP-grasp	1	5840	5	30370	0.247013	0.752987
ATP-sulfurylase	1	5840	5	30370	0.247013	0.752987
ATP-synt_10	1	5840	5	30370	0.247013	0.752987
ATP-synt_S1	1	5840	5	30370	0.247013	0.752987
ATP12	1	5840	5	30370	0.247013	0.752987
Atx10homo_assoc	1	5840	5	30370	0.247013	0.752987
Autophagy_act_C	1	5840	5	30370	0.247013	0.752987
Autophagy_Cterm	1	5840	5	30370	0.247013	0.752987
B-block_TFIIIC	1	5840	5	30370	0.247013	0.752987
B3_4	1	5840	5	30370	0.247013	0.752987
B5	1	5840	5	30370	0.247013	0.752987
B56	1	5840	5	30370	0.247013	0.752987
Bac_GDH	1	5840	5	30370	0.247013	0.752987
Bac_surface_Ag	1	5840	5	30370	0.247013	0.752987
BAG	1	5840	5	30370	0.247013	0.752987
BAH	1	5840	5	30370	0.247013	0.752987
Bax1-I	1	5840	5	30370	0.247013	0.752987
BCIP	1	5840	5	30370	0.247013	0.752987
BCNT	1	5840	5	30370	0.247013	0.752987
BCS1_N	1	5840	5	30370	0.247013	0.752987
Beach	1	5840	5	30370	0.247013	0.752987
Beta-Casp	1	5840	5	30370	0.247013	0.752987
Beta-lactamase	1	5840	5	30370	0.247013	0.752987
BHD_1	1	5840	5	30370	0.247013	0.752987
BHD_2	1	5840	5	30370	0.247013	0.752987
BING4CT	1	5840	5	30370	0.247013	0.752987
BNR	1	5840	5	30370	0.247013	0.752987
BOP1NT	1	5840	5	30370	0.247013	0.752987
Bot1p	1	5840	5	30370	0.247013	0.752987
BP28CT	1	5840	5	30370	0.247013	0.752987
BRE1	1	5840	5	30370	0.247013	0.752987
BRF1	1	5840	5	30370	0.247013	0.752987
BTB_2	1	5840	5	30370	0.247013	0.752987
Bud13	1	5840	5	30370	0.247013	0.752987
BUD22	1	5840	5	30370	0.247013	0.752987
Bystin	1	5840	5	30370	0.247013	0.752987
C1_4	1	5840	5	30370	0.247013	0.752987
CAF1	1	5840	5	30370	0.247013	0.752987
CAF1A	1	5840	5	30370	0.247013	0.752987
Calcipressin	1	5840	5	30370	0.247013	0.752987
CAP_C	1	5840	5	30370	0.247013	0.752987
CAP_N	1	5840	5	30370	0.247013	0.752987
Carb_kinase	1	5840	5	30370	0.247013	0.752987
Carboxyl_trans	1	5840	5	30370	0.247013	0.752987
CAS_CSE1	1	5840	5	30370	0.247013	0.752987
Catalase-rel	1	5840	5	30370	0.247013	0.752987
CbiA	1	5840	5	30370	0.247013	0.752987
CBM_21	1	5840	5	30370	0.247013	0.752987
CBM_48	1	5840	5	30370	0.247013	0.752987
CDC24	1	5840	5	30370	0.247013	0.752987
CDC37_C	1	5840	5	30370	0.247013	0.752987
CDC37_M	1	5840	5	30370	0.247013	0.752987
CDC73	1	5840	5	30370	0.247013	0.752987
Chalcone	1	5840	5	30370	0.247013	0.752987
ChAPs	1	5840	5	30370	0.247013	0.752987
Choline_kinase	1	5840	5	30370	0.247013	0.752987
Choline_transpo	1	5840	5	30370	0.247013	0.752987
CHZ	1	5840	5	30370	0.247013	0.752987
CIAPIN1	1	5840	5	30370	0.247013	0.752987
Cid2	1	5840	5	30370	0.247013	0.752987
Citrate_synt	1	5840	5	30370	0.247013	0.752987
Clathrin_H_link	1	5840	5	30370	0.247013	0.752987
CLN3	1	5840	5	30370	0.247013	0.752987
ClpS	1	5840	5	30370	0.247013	0.752987
CLU	1	5840	5	30370	0.247013	0.752987
Cnd1	1	5840	5	30370	0.247013	0.752987
Cnd3	1	5840	5	30370	0.247013	0.752987
Coatamer_beta_C	1	5840	5	30370	0.247013	0.752987
Coatomer_b_Cpla	1	5840	5	30370	0.247013	0.752987
cobW	1	5840	5	30370	0.247013	0.752987
CobW_C	1	5840	5	30370	0.247013	0.752987
COG4	1	5840	5	30370	0.247013	0.752987
COG6	1	5840	5	30370	0.247013	0.752987
COPI_C	1	5840	5	30370	0.247013	0.752987
Coq4	1	5840	5	30370	0.247013	0.752987
COX15-CtaA	1	5840	5	30370	0.247013	0.752987
COX5B	1	5840	5	30370	0.247013	0.752987
COX7C	1	5840	5	30370	0.247013	0.752987
CPDase	1	5840	5	30370	0.247013	0.752987
CPL	1	5840	5	30370	0.247013	0.752987
CPSF100_C	1	5840	5	30370	0.247013	0.752987
CPSF73-100_C	1	5840	5	30370	0.247013	0.752987
CRAL_TRIO_2	1	5840	5	30370	0.247013	0.752987
Creatinase_N	1	5840	5	30370	0.247013	0.752987
CRF1	1	5840	5	30370	0.247013	0.752987
CRM1_C	1	5840	5	30370	0.247013	0.752987
Cse1	1	5840	5	30370	0.247013	0.752987
CtaG_Cox11	1	5840	5	30370	0.247013	0.752987
Ctf8	1	5840	5	30370	0.247013	0.752987
Ctr	1	5840	5	30370	0.247013	0.752987
Cut8_C	1	5840	5	30370	0.247013	0.752987
CwfJ_C_1	1	5840	5	30370	0.247013	0.752987
CwfJ_C_2	1	5840	5	30370	0.247013	0.752987
Cytochrom_C1	1	5840	5	30370	0.247013	0.752987
Cytokin_check_N	1	5840	5	30370	0.247013	0.752987
D-ser_dehydrat	1	5840	5	30370	0.247013	0.752987
D123	1	5840	5	30370	0.247013	0.752987
Dak2	1	5840	5	30370	0.247013	0.752987
DALR_1	1	5840	5	30370	0.247013	0.752987
DAP3	1	5840	5	30370	0.247013	0.752987
DBINO	1	5840	5	30370	0.247013	0.752987
DBP10CT	1	5840	5	30370	0.247013	0.752987
DcpS_C	1	5840	5	30370	0.247013	0.752987
DDOST_48kD	1	5840	5	30370	0.247013	0.752987
Dfp1_Him1_M	1	5840	5	30370	0.247013	0.752987
DHH	1	5840	5	30370	0.247013	0.752987
DHHA2	1	5840	5	30370	0.247013	0.752987
DHO_dh	1	5840	5	30370	0.247013	0.752987
DHQ_synthase	1	5840	5	30370	0.247013	0.752987
DHquinase_I	1	5840	5	30370	0.247013	0.752987
DIL	1	5840	5	30370	0.247013	0.752987
DIT1_PvcA	1	5840	5	30370	0.247013	0.752987
DLH	1	5840	5	30370	0.247013	0.752987
DNA_gyraseB	1	5840	5	30370	0.247013	0.752987
DNA_ligase_A_C	1	5840	5	30370	0.247013	0.752987
DNA_ligase_A_M	1	5840	5	30370	0.247013	0.752987
DNA_ligase_A_N	1	5840	5	30370	0.247013	0.752987
DNA_pol_A	1	5840	5	30370	0.247013	0.752987
DNA_pol_A_exo1	1	5840	5	30370	0.247013	0.752987
DNA_pol_phi	1	5840	5	30370	0.247013	0.752987
DNA_primase_lrg	1	5840	5	30370	0.247013	0.752987
DNA_primase_S	1	5840	5	30370	0.247013	0.752987
DNA_RNApol_7kD	1	5840	5	30370	0.247013	0.752987
DNA_topoisoIV	1	5840	5	30370	0.247013	0.752987
Dna2	1	5840	5	30370	0.247013	0.752987
Dopey_N	1	5840	5	30370	0.247013	0.752987
DOT1	1	5840	5	30370	0.247013	0.752987
Drf_FH3	1	5840	5	30370	0.247013	0.752987
Drf_GBD	1	5840	5	30370	0.247013	0.752987
DRIM	1	5840	5	30370	0.247013	0.752987
DRMBL	1	5840	5	30370	0.247013	0.752987
DS	1	5840	5	30370	0.247013	0.752987
dsrm	1	5840	5	30370	0.247013	0.752987
DUF106	1	5840	5	30370	0.247013	0.752987
DUF1077	1	5840	5	30370	0.247013	0.752987
DUF1162	1	5840	5	30370	0.247013	0.752987
DUF1212	1	5840	5	30370	0.247013	0.752987
DUF1227	1	5840	5	30370	0.247013	0.752987
DUF1325	1	5840	5	30370	0.247013	0.752987
DUF1546	1	5840	5	30370	0.247013	0.752987
DUF1620	1	5840	5	30370	0.247013	0.752987
DUF1640	1	5840	5	30370	0.247013	0.752987
DUF1674	1	5840	5	30370	0.247013	0.752987
DUF1682	1	5840	5	30370	0.247013	0.752987
DUF1689	1	5840	5	30370	0.247013	0.752987
DUF1713	1	5840	5	30370	0.247013	0.752987
DUF1726	1	5840	5	30370	0.247013	0.752987
DUF1729	1	5840	5	30370	0.247013	0.752987
DUF1752	1	5840	5	30370	0.247013	0.752987
DUF1762	1	5840	5	30370	0.247013	0.752987
DUF1776	1	5840	5	30370	0.247013	0.752987
DUF1900	1	5840	5	30370	0.247013	0.752987
DUF1981	1	5840	5	30370	0.247013	0.752987
DUF1998	1	5840	5	30370	0.247013	0.752987
DUF2011	1	5840	5	30370	0.247013	0.752987
DUF2036	1	5840	5	30370	0.247013	0.752987
DUF21	1	5840	5	30370	0.247013	0.752987
DUF2183	1	5840	5	30370	0.247013	0.752987
DUF2373	1	5840	5	30370	0.247013	0.752987
DUF2392	1	5840	5	30370	0.247013	0.752987
DUF2404	1	5840	5	30370	0.247013	0.752987
DUF2405	1	5840	5	30370	0.247013	0.752987
DUF2406	1	5840	5	30370	0.247013	0.752987
DUF2407	1	5840	5	30370	0.247013	0.752987
DUF2410	1	5840	5	30370	0.247013	0.752987
DUF2413	1	5840	5	30370	0.247013	0.752987
DUF2416	1	5840	5	30370	0.247013	0.752987
DUF2420	1	5840	5	30370	0.247013	0.752987
DUF2421	1	5840	5	30370	0.247013	0.752987
DUF2427	1	5840	5	30370	0.247013	0.752987
DUF2435	1	5840	5	30370	0.247013	0.752987
DUF2638	1	5840	5	30370	0.247013	0.752987
DUF2722	1	5840	5	30370	0.247013	0.752987
DUF2781	1	5840	5	30370	0.247013	0.752987
DUF3074	1	5840	5	30370	0.247013	0.752987
DUF3321	1	5840	5	30370	0.247013	0.752987
DUF3336	1	5840	5	30370	0.247013	0.752987
DUF3385	1	5840	5	30370	0.247013	0.752987
DUF3402	1	5840	5	30370	0.247013	0.752987
DUF3414	1	5840	5	30370	0.247013	0.752987
DUF3437	1	5840	5	30370	0.247013	0.752987
DUF3441	1	5840	5	30370	0.247013	0.752987
DUF3507	1	5840	5	30370	0.247013	0.752987
DUF3535	1	5840	5	30370	0.247013	0.752987
DUF3591	1	5840	5	30370	0.247013	0.752987
DUF3608	1	5840	5	30370	0.247013	0.752987
DUF3661	1	5840	5	30370	0.247013	0.752987
DUF367	1	5840	5	30370	0.247013	0.752987
DUF3722	1	5840	5	30370	0.247013	0.752987
DUF3752	1	5840	5	30370	0.247013	0.752987
DUF3767	1	5840	5	30370	0.247013	0.752987
DUF3808	1	5840	5	30370	0.247013	0.752987
DUF3812	1	5840	5	30370	0.247013	0.752987
DUF3815	1	5840	5	30370	0.247013	0.752987
DUF3819	1	5840	5	30370	0.247013	0.752987
DUF383	1	5840	5	30370	0.247013	0.752987
DUF384	1	5840	5	30370	0.247013	0.752987
DUF4050	1	5840	5	30370	0.247013	0.752987
DUF410	1	5840	5	30370	0.247013	0.752987
DUF4110	1	5840	5	30370	0.247013	0.752987
DUF4112	1	5840	5	30370	0.247013	0.752987
DUF4137	1	5840	5	30370	0.247013	0.752987
DUF4208	1	5840	5	30370	0.247013	0.752987
DUF4448	1	5840	5	30370	0.247013	0.752987
DUF500	1	5840	5	30370	0.247013	0.752987
DUF544	1	5840	5	30370	0.247013	0.752987
DUF592	1	5840	5	30370	0.247013	0.752987
DUF726	1	5840	5	30370	0.247013	0.752987
DUF89	1	5840	5	30370	0.247013	0.752987
DUF913	1	5840	5	30370	0.247013	0.752987
DUF946	1	5840	5	30370	0.247013	0.752987
DUF947	1	5840	5	30370	0.247013	0.752987
DWNN	1	5840	5	30370	0.247013	0.752987
E1_DerP2_DerF2	1	5840	5	30370	0.247013	0.752987
E3_binding	1	5840	5	30370	0.247013	0.752987
EB1	1	5840	5	30370	0.247013	0.752987
Ebp2	1	5840	5	30370	0.247013	0.752987
ECH	1	5840	5	30370	0.247013	0.752987
ECM11	1	5840	5	30370	0.247013	0.752987
ECR1_N	1	5840	5	30370	0.247013	0.752987
EF_assoc_1	1	5840	5	30370	0.247013	0.752987
EF_assoc_2	1	5840	5	30370	0.247013	0.752987
EF-1_beta_acid	1	5840	5	30370	0.247013	0.752987
EF1_GNE	1	5840	5	30370	0.247013	0.752987
EIF_2_alpha	1	5840	5	30370	0.247013	0.752987
eIF-5a	1	5840	5	30370	0.247013	0.752987
eIF2_C	1	5840	5	30370	0.247013	0.752987
eIF3_subunit	1	5840	5	30370	0.247013	0.752987
ELFV_dehydrog	1	5840	5	30370	0.247013	0.752987
EMG1	1	5840	5	30370	0.247013	0.752987
End3	1	5840	5	30370	0.247013	0.752987
Endonuclease_NS	1	5840	5	30370	0.247013	0.752987
Enolase_C	1	5840	5	30370	0.247013	0.752987
EOS1	1	5840	5	30370	0.247013	0.752987
EPSP_synthase	1	5840	5	30370	0.247013	0.752987
EST1	1	5840	5	30370	0.247013	0.752987
ETF_alpha	1	5840	5	30370	0.247013	0.752987
ETF_QO	1	5840	5	30370	0.247013	0.752987
Exo70	1	5840	5	30370	0.247013	0.752987
EXOSC1	1	5840	5	30370	0.247013	0.752987
F-box-like	1	5840	5	30370	0.247013	0.752987
F420_oxidored	1	5840	5	30370	0.247013	0.752987
FA_desaturase	1	5840	5	30370	0.247013	0.752987
FAD_binding_3	1	5840	5	30370	0.247013	0.752987
Fasciclin	1	5840	5	30370	0.247013	0.752987
FbpA	1	5840	5	30370	0.247013	0.752987
FDX-ACB	1	5840	5	30370	0.247013	0.752987
Fe_hyd_lg_C	1	5840	5	30370	0.247013	0.752987
Fe-S_biosyn	1	5840	5	30370	0.247013	0.752987
Fer2	1	5840	5	30370	0.247013	0.752987
Fer2_3	1	5840	5	30370	0.247013	0.752987
Fer4_17	1	5840	5	30370	0.247013	0.752987
Fer4_20	1	5840	5	30370	0.247013	0.752987
Fes1	1	5840	5	30370	0.247013	0.752987
FH2	1	5840	5	30370	0.247013	0.752987
Fibrillarin	1	5840	5	30370	0.247013	0.752987
Fig1	1	5840	5	30370	0.247013	0.752987
Fip1	1	5840	5	30370	0.247013	0.752987
Fis1_TPR_C	1	5840	5	30370	0.247013	0.752987
FLILHELTA	1	5840	5	30370	0.247013	0.752987
FMN_dh	1	5840	5	30370	0.247013	0.752987
FMN_red	1	5840	5	30370	0.247013	0.752987
Fmp27_GFWDK	1	5840	5	30370	0.247013	0.752987
Fmp27_SW	1	5840	5	30370	0.247013	0.752987
Fmp27_WPPW	1	5840	5	30370	0.247013	0.752987
Frataxin_Cyay	1	5840	5	30370	0.247013	0.752987
FumaraseC_C	1	5840	5	30370	0.247013	0.752987
Fumble	1	5840	5	30370	0.247013	0.752987
G_glu_transpept	1	5840	5	30370	0.247013	0.752987
G6PD_C	1	5840	5	30370	0.247013	0.752987
Gaa1	1	5840	5	30370	0.247013	0.752987
GAF_2	1	5840	5	30370	0.247013	0.752987
Gal_mutarotas_2	1	5840	5	30370	0.247013	0.752987
GARS_A	1	5840	5	30370	0.247013	0.752987
GARS_C	1	5840	5	30370	0.247013	0.752987
GATase_4	1	5840	5	30370	0.247013	0.752987
GATase_6	1	5840	5	30370	0.247013	0.752987
GCD14	1	5840	5	30370	0.247013	0.752987
GCS	1	5840	5	30370	0.247013	0.752987
GCV_H	1	5840	5	30370	0.247013	0.752987
GCV_T	1	5840	5	30370	0.247013	0.752987
GCV_T_C	1	5840	5	30370	0.247013	0.752987
GHMP_kinases_C	1	5840	5	30370	0.247013	0.752987
GIDA_assoc_3	1	5840	5	30370	0.247013	0.752987
GLE1	1	5840	5	30370	0.247013	0.752987
Gln-synt_C	1	5840	5	30370	0.247013	0.752987
Glu_syn_central	1	5840	5	30370	0.247013	0.752987
Glu_synthase	1	5840	5	30370	0.247013	0.752987
Glyco_hydro_17	1	5840	5	30370	0.247013	0.752987
Glyco_hydro_18	1	5840	5	30370	0.247013	0.752987
Glyco_hydro_31	1	5840	5	30370	0.247013	0.752987
Glyco_hydro_38	1	5840	5	30370	0.247013	0.752987
Glyco_hydro_38C	1	5840	5	30370	0.247013	0.752987
Glyco_hydro_65m	1	5840	5	30370	0.247013	0.752987
Glyco_hydro_65N	1	5840	5	30370	0.247013	0.752987
Glyco_hydro_92	1	5840	5	30370	0.247013	0.752987
Glyco_trans_1_4	1	5840	5	30370	0.247013	0.752987
Glyco_transf_8	1	5840	5	30370	0.247013	0.752987
Glycos_transf_3	1	5840	5	30370	0.247013	0.752987
Glycos_transf_4	1	5840	5	30370	0.247013	0.752987
GMP_synt_C	1	5840	5	30370	0.247013	0.752987
GNAT_acetyltr_2	1	5840	5	30370	0.247013	0.752987
Gon7	1	5840	5	30370	0.247013	0.752987
Gp_dh_C	1	5840	5	30370	0.247013	0.752987
GPI-anchored	1	5840	5	30370	0.247013	0.752987
Gpi1	1	5840	5	30370	0.247013	0.752987
GPP34	1	5840	5	30370	0.247013	0.752987
GRASP55_65	1	5840	5	30370	0.247013	0.752987
GRIP	1	5840	5	30370	0.247013	0.752987
GrpE	1	5840	5	30370	0.247013	0.752987
Gsf2	1	5840	5	30370	0.247013	0.752987
GSH_synthase	1	5840	5	30370	0.247013	0.752987
GST_C_2	1	5840	5	30370	0.247013	0.752987
GST_N	1	5840	5	30370	0.247013	0.752987
GST_N_2	1	5840	5	30370	0.247013	0.752987
GTP_CH_N	1	5840	5	30370	0.247013	0.752987
GTP_cyclohydroI	1	5840	5	30370	0.247013	0.752987
GTPase_Cys_C	1	5840	5	30370	0.247013	0.752987
Guanylate_cyc	1	5840	5	30370	0.247013	0.752987
GWT1	1	5840	5	30370	0.247013	0.752987
GXGXG	1	5840	5	30370	0.247013	0.752987
GYF	1	5840	5	30370	0.247013	0.752987
HDA2-3	1	5840	5	30370	0.247013	0.752987
HECT_2	1	5840	5	30370	0.247013	0.752987
Helicase_C_3	1	5840	5	30370	0.247013	0.752987
Helicase_RecD	1	5840	5	30370	0.247013	0.752987
HEM4	1	5840	5	30370	0.247013	0.752987
HHH_7	1	5840	5	30370	0.247013	0.752987
Hid1	1	5840	5	30370	0.247013	0.752987
Hira	1	5840	5	30370	0.247013	0.752987
HisG	1	5840	5	30370	0.247013	0.752987
HisG_C	1	5840	5	30370	0.247013	0.752987
Histidinol_dh	1	5840	5	30370	0.247013	0.752987
HMA	1	5840	5	30370	0.247013	0.752987
HMG_CoA_synt_C	1	5840	5	30370	0.247013	0.752987
HMG-CoA_red	1	5840	5	30370	0.247013	0.752987
Homoserine_dh	1	5840	5	30370	0.247013	0.752987
HORMA	1	5840	5	30370	0.247013	0.752987
HPPK	1	5840	5	30370	0.247013	0.752987
Hpt	1	5840	5	30370	0.247013	0.752987
HRDC	1	5840	5	30370	0.247013	0.752987
HSCB_C	1	5840	5	30370	0.247013	0.752987
HSP90	1	5840	5	30370	0.247013	0.752987
HTH_44	1	5840	5	30370	0.247013	0.752987
HTH_9	1	5840	5	30370	0.247013	0.752987
ICMT	1	5840	5	30370	0.247013	0.752987
IGPD	1	5840	5	30370	0.247013	0.752987
IGPS	1	5840	5	30370	0.247013	0.752987
IKI3	1	5840	5	30370	0.247013	0.752987
IlvC	1	5840	5	30370	0.247013	0.752987
ILVD_EDD	1	5840	5	30370	0.247013	0.752987
IlvN	1	5840	5	30370	0.247013	0.752987
IMS_C	1	5840	5	30370	0.247013	0.752987
INCENP_ARK-bind	1	5840	5	30370	0.247013	0.752987
Inhibitor_I9	1	5840	5	30370	0.247013	0.752987
Inositol_P	1	5840	5	30370	0.247013	0.752987
Ion_trans_2	1	5840	5	30370	0.247013	0.752987
Ipi1_N	1	5840	5	30370	0.247013	0.752987
Ish1	1	5840	5	30370	0.247013	0.752987
Ist1	1	5840	5	30370	0.247013	0.752987
IU_nuc_hydro	1	5840	5	30370	0.247013	0.752987
JmjC	1	5840	5	30370	0.247013	0.752987
K_trans	1	5840	5	30370	0.247013	0.752987
KA1	1	5840	5	30370	0.247013	0.752987
Kdo	1	5840	5	30370	0.247013	0.752987
Kelch_1	1	5840	5	30370	0.247013	0.752987
Kelch_3	1	5840	5	30370	0.247013	0.752987
Kelch_5	1	5840	5	30370	0.247013	0.752987
KilA-N	1	5840	5	30370	0.247013	0.752987
Kinetocho_Slk19	1	5840	5	30370	0.247013	0.752987
KOW	1	5840	5	30370	0.247013	0.752987
KRE9	1	5840	5	30370	0.247013	0.752987
Kri1	1	5840	5	30370	0.247013	0.752987
Kri1_C	1	5840	5	30370	0.247013	0.752987
La	1	5840	5	30370	0.247013	0.752987
Las1	1	5840	5	30370	0.247013	0.752987
LCAT	1	5840	5	30370	0.247013	0.752987
LCM	1	5840	5	30370	0.247013	0.752987
LDB19	1	5840	5	30370	0.247013	0.752987
Ldh_1_C	1	5840	5	30370	0.247013	0.752987
Lectin_leg-like	1	5840	5	30370	0.247013	0.752987
Leo1	1	5840	5	30370	0.247013	0.752987
LETM1	1	5840	5	30370	0.247013	0.752987
LeuA_dimer	1	5840	5	30370	0.247013	0.752987
Leuk-A4-hydro_C	1	5840	5	30370	0.247013	0.752987
Lgl_C	1	5840	5	30370	0.247013	0.752987
Lipase_GDSL_2	1	5840	5	30370	0.247013	0.752987
LNS2	1	5840	5	30370	0.247013	0.752987
LON	1	5840	5	30370	0.247013	0.752987
Lon_C	1	5840	5	30370	0.247013	0.752987
Longin	1	5840	5	30370	0.247013	0.752987
LsmAD	1	5840	5	30370	0.247013	0.752987
LUC7	1	5840	5	30370	0.247013	0.752987
Lung_7-TM_R	1	5840	5	30370	0.247013	0.752987
M16C_assoc	1	5840	5	30370	0.247013	0.752987
Maf	1	5840	5	30370	0.247013	0.752987
Maf1	1	5840	5	30370	0.247013	0.752987
Mak10	1	5840	5	30370	0.247013	0.752987
Mak16	1	5840	5	30370	0.247013	0.752987
Malate_synthase	1	5840	5	30370	0.247013	0.752987
malic	1	5840	5	30370	0.247013	0.752987
Malic_M	1	5840	5	30370	0.247013	0.752987
Mannosyl_trans	1	5840	5	30370	0.247013	0.752987
MaoC_dehydrat_N	1	5840	5	30370	0.247013	0.752987
MaoC_dehydratas	1	5840	5	30370	0.247013	0.752987
MAP65_ASE1	1	5840	5	30370	0.247013	0.752987
MAT1	1	5840	5	30370	0.247013	0.752987
MBA1	1	5840	5	30370	0.247013	0.752987
MCM2_N	1	5840	5	30370	0.247013	0.752987
Mcp5_PH	1	5840	5	30370	0.247013	0.752987
Med1	1	5840	5	30370	0.247013	0.752987
Med16	1	5840	5	30370	0.247013	0.752987
Med17	1	5840	5	30370	0.247013	0.752987
Med18	1	5840	5	30370	0.247013	0.752987
Med4	1	5840	5	30370	0.247013	0.752987
Med7	1	5840	5	30370	0.247013	0.752987
Med8	1	5840	5	30370	0.247013	0.752987
Meth_synt_2	1	5840	5	30370	0.247013	0.752987
Methyltransf_15	1	5840	5	30370	0.247013	0.752987
Methyltransf_4	1	5840	5	30370	0.247013	0.752987
Methyltransf_8	1	5840	5	30370	0.247013	0.752987
Methyltrn_RNA_3	1	5840	5	30370	0.247013	0.752987
Mgm101p	1	5840	5	30370	0.247013	0.752987
MgsA_C	1	5840	5	30370	0.247013	0.752987
Mhr1	1	5840	5	30370	0.247013	0.752987
Mid2	1	5840	5	30370	0.247013	0.752987
MIF4G_like	1	5840	5	30370	0.247013	0.752987
MIF4G_like_2	1	5840	5	30370	0.247013	0.752987
Mit_KHE1	1	5840	5	30370	0.247013	0.752987
Mit_ribos_Mrp51	1	5840	5	30370	0.247013	0.752987
Mitofilin	1	5840	5	30370	0.247013	0.752987
MKT1_N	1	5840	5	30370	0.247013	0.752987
MMR_HSR1_C	1	5840	5	30370	0.247013	0.752987
MMS19_C	1	5840	5	30370	0.247013	0.752987
Mo25	1	5840	5	30370	0.247013	0.752987
MoeZ_MoeB	1	5840	5	30370	0.247013	0.752987
MOR2-PAG1_C	1	5840	5	30370	0.247013	0.752987
MOR2-PAG1_N	1	5840	5	30370	0.247013	0.752987
Mpp10	1	5840	5	30370	0.247013	0.752987
Mre11_DNA_bind	1	5840	5	30370	0.247013	0.752987
mRNA_cap_C	1	5840	5	30370	0.247013	0.752987
mRNA_cap_enzyme	1	5840	5	30370	0.247013	0.752987
mRNA_triPase	1	5840	5	30370	0.247013	0.752987
MRP-L27	1	5840	5	30370	0.247013	0.752987
MRP-L28	1	5840	5	30370	0.247013	0.752987
MRP-S25	1	5840	5	30370	0.247013	0.752987
Mrr_cat	1	5840	5	30370	0.247013	0.752987
Mt_ATP-synt_B	1	5840	5	30370	0.247013	0.752987
MTS	1	5840	5	30370	0.247013	0.752987
muHD	1	5840	5	30370	0.247013	0.752987
Mur_ligase_M	1	5840	5	30370	0.247013	0.752987
Myosin_TH1	1	5840	5	30370	0.247013	0.752987
Myotub-related	1	5840	5	30370	0.247013	0.752987
N1221	1	5840	5	30370	0.247013	0.752987
N2227	1	5840	5	30370	0.247013	0.752987
N6-adenineMlase	1	5840	5	30370	0.247013	0.752987
NAD_binding_3	1	5840	5	30370	0.247013	0.752987
NAD_Gly3P_dh_C	1	5840	5	30370	0.247013	0.752987
NAD_Gly3P_dh_N	1	5840	5	30370	0.247013	0.752987
NAPRTase	1	5840	5	30370	0.247013	0.752987
NCA2	1	5840	5	30370	0.247013	0.752987
NDT80_PhoG	1	5840	5	30370	0.247013	0.752987
Nfu_N	1	5840	5	30370	0.247013	0.752987
Nic96	1	5840	5	30370	0.247013	0.752987
NifU	1	5840	5	30370	0.247013	0.752987
NIR_SIR	1	5840	5	30370	0.247013	0.752987
NMT	1	5840	5	30370	0.247013	0.752987
NMT_C	1	5840	5	30370	0.247013	0.752987
NOB1_Zn_bind	1	5840	5	30370	0.247013	0.752987
Noc2	1	5840	5	30370	0.247013	0.752987
NOC3p	1	5840	5	30370	0.247013	0.752987
Nodulin-like	1	5840	5	30370	0.247013	0.752987
NOG1	1	5840	5	30370	0.247013	0.752987
NOGCT	1	5840	5	30370	0.247013	0.752987
Not1	1	5840	5	30370	0.247013	0.752987
NPL4	1	5840	5	30370	0.247013	0.752987
Nrap	1	5840	5	30370	0.247013	0.752987
NRDE	1	5840	5	30370	0.247013	0.752987
Nro1	1	5840	5	30370	0.247013	0.752987
Nse4_C	1	5840	5	30370	0.247013	0.752987
Nsp1_C	1	5840	5	30370	0.247013	0.752987
NT-C2	1	5840	5	30370	0.247013	0.752987
NUC130_3NT	1	5840	5	30370	0.247013	0.752987
NUC173	1	5840	5	30370	0.247013	0.752987
Nucleoporin_C	1	5840	5	30370	0.247013	0.752987
Nucleoporin_N	1	5840	5	30370	0.247013	0.752987
Nucleoside_tran	1	5840	5	30370	0.247013	0.752987
Nup35_RRM	1	5840	5	30370	0.247013	0.752987
Nup96	1	5840	5	30370	0.247013	0.752987
OHCU_decarbox	1	5840	5	30370	0.247013	0.752987
Opy2	1	5840	5	30370	0.247013	0.752987
ORC2	1	5840	5	30370	0.247013	0.752987
ORC4_C	1	5840	5	30370	0.247013	0.752987
ORMDL	1	5840	5	30370	0.247013	0.752987
OTU	1	5840	5	30370	0.247013	0.752987
Oxidored-like	1	5840	5	30370	0.247013	0.752987
P_proprotein	1	5840	5	30370	0.247013	0.752987
P16-Arc	1	5840	5	30370	0.247013	0.752987
P34-Arc	1	5840	5	30370	0.247013	0.752987
P5CR_dimer	1	5840	5	30370	0.247013	0.752987
PA	1	5840	5	30370	0.247013	0.752987
PABP	1	5840	5	30370	0.247013	0.752987
Paf1	1	5840	5	30370	0.247013	0.752987
Pal1	1	5840	5	30370	0.247013	0.752987
Pam16	1	5840	5	30370	0.247013	0.752987
PAP_assoc	1	5840	5	30370	0.247013	0.752987
PAP_RNA-bind	1	5840	5	30370	0.247013	0.752987
PAS	1	5840	5	30370	0.247013	0.752987
PAT1	1	5840	5	30370	0.247013	0.752987
PAXNEB	1	5840	5	30370	0.247013	0.752987
PB1	1	5840	5	30370	0.247013	0.752987
PC_rep	1	5840	5	30370	0.247013	0.752987
PC4	1	5840	5	30370	0.247013	0.752987
PCI_Csn8	1	5840	5	30370	0.247013	0.752987
PCNA_C	1	5840	5	30370	0.247013	0.752987
PCRF	1	5840	5	30370	0.247013	0.752987
PDCD2_C	1	5840	5	30370	0.247013	0.752987
PDEase_I	1	5840	5	30370	0.247013	0.752987
PDEase_II	1	5840	5	30370	0.247013	0.752987
PEMT	1	5840	5	30370	0.247013	0.752987
Pep3_Vps18	1	5840	5	30370	0.247013	0.752987
Peptidase_C14	1	5840	5	30370	0.247013	0.752987
Peptidase_C50	1	5840	5	30370	0.247013	0.752987
Peptidase_C54	1	5840	5	30370	0.247013	0.752987
Peptidase_M14	1	5840	5	30370	0.247013	0.752987
Peptidase_M3	1	5840	5	30370	0.247013	0.752987
Peptidase_M76	1	5840	5	30370	0.247013	0.752987
Peptidase_S64	1	5840	5	30370	0.247013	0.752987
Per1	1	5840	5	30370	0.247013	0.752987
peroxidase	1	5840	5	30370	0.247013	0.752987
PEX11	1	5840	5	30370	0.247013	0.752987
Pex14_N	1	5840	5	30370	0.247013	0.752987
PFU	1	5840	5	30370	0.247013	0.752987
PGA2	1	5840	5	30370	0.247013	0.752987
PGI	1	5840	5	30370	0.247013	0.752987
PH_10	1	5840	5	30370	0.247013	0.752987
PH_5	1	5840	5	30370	0.247013	0.752987
PH_8	1	5840	5	30370	0.247013	0.752987
Phos_pyr_kin	1	5840	5	30370	0.247013	0.752987
PI-PLC-X	1	5840	5	30370	0.247013	0.752987
PI-PLC-Y	1	5840	5	30370	0.247013	0.752987
PIG-L	1	5840	5	30370	0.247013	0.752987
PIG-U	1	5840	5	30370	0.247013	0.752987
PIG-X	1	5840	5	30370	0.247013	0.752987
PigN	1	5840	5	30370	0.247013	0.752987
PIH1	1	5840	5	30370	0.247013	0.752987
Pik1	1	5840	5	30370	0.247013	0.752987
PINIT	1	5840	5	30370	0.247013	0.752987
Pirin_C	1	5840	5	30370	0.247013	0.752987
PK_C	1	5840	5	30370	0.247013	0.752987
PLDc	1	5840	5	30370	0.247013	0.752987
Plus-3	1	5840	5	30370	0.247013	0.752987
PNPOx_C	1	5840	5	30370	0.247013	0.752987
POC1	1	5840	5	30370	0.247013	0.752987
PolyA_pol	1	5840	5	30370	0.247013	0.752987
Polyketide_cyc	1	5840	5	30370	0.247013	0.752987
Polysacc_deac_1	1	5840	5	30370	0.247013	0.752987
Polysacc_synt_4	1	5840	5	30370	0.247013	0.752987
POP1	1	5840	5	30370	0.247013	0.752987
POPLD	1	5840	5	30370	0.247013	0.752987
Porphobil_deamC	1	5840	5	30370	0.247013	0.752987
Pox_MCEL	1	5840	5	30370	0.247013	0.752987
Ppx-GppA	1	5840	5	30370	0.247013	0.752987
Pr_beta_C	1	5840	5	30370	0.247013	0.752987
PRA-CH	1	5840	5	30370	0.247013	0.752987
PRA-PH	1	5840	5	30370	0.247013	0.752987
PRAI	1	5840	5	30370	0.247013	0.752987
PRKCSH_1	1	5840	5	30370	0.247013	0.752987
PRKCSH-like	1	5840	5	30370	0.247013	0.752987
PRMT5	1	5840	5	30370	0.247013	0.752987
Pro_CA	1	5840	5	30370	0.247013	0.752987
Pro_dh	1	5840	5	30370	0.247013	0.752987
PRO8NT	1	5840	5	30370	0.247013	0.752987
PROCN	1	5840	5	30370	0.247013	0.752987
PROCT	1	5840	5	30370	0.247013	0.752987
ProRS-C_1	1	5840	5	30370	0.247013	0.752987
Prp18	1	5840	5	30370	0.247013	0.752987
PRP3	1	5840	5	30370	0.247013	0.752987
PRP8_domainIV	1	5840	5	30370	0.247013	0.752987
PS_Dcarbxylase	1	5840	5	30370	0.247013	0.752987
PSP1	1	5840	5	30370	0.247013	0.752987
Pterin_bind	1	5840	5	30370	0.247013	0.752987
PTH2	1	5840	5	30370	0.247013	0.752987
PTPLA	1	5840	5	30370	0.247013	0.752987
PUA_2	1	5840	5	30370	0.247013	0.752987
PUL	1	5840	5	30370	0.247013	0.752987
PYC_OADA	1	5840	5	30370	0.247013	0.752987
Pyridoxal_deC	1	5840	5	30370	0.247013	0.752987
RA	1	5840	5	30370	0.247013	0.752987
Rad1	1	5840	5	30370	0.247013	0.752987
Rad21_Rec8_N	1	5840	5	30370	0.247013	0.752987
Rad33	1	5840	5	30370	0.247013	0.752987
Rad54_N	1	5840	5	30370	0.247013	0.752987
RAI1	1	5840	5	30370	0.247013	0.752987
Ran-binding	1	5840	5	30370	0.247013	0.752987
Rap1-DNA-bind	1	5840	5	30370	0.247013	0.752987
Rapamycin_bind	1	5840	5	30370	0.247013	0.752987
Raptor_N	1	5840	5	30370	0.247013	0.752987
Ras_bdg_2	1	5840	5	30370	0.247013	0.752987
RasGAP_C	1	5840	5	30370	0.247013	0.752987
RasGEF_N_2	1	5840	5	30370	0.247013	0.752987
Rav1p_C	1	5840	5	30370	0.247013	0.752987
Rax2	1	5840	5	30370	0.247013	0.752987
Redoxin	1	5840	5	30370	0.247013	0.752987
Rep_fac-A_C	1	5840	5	30370	0.247013	0.752987
ResIII	1	5840	5	30370	0.247013	0.752987
RFC1	1	5840	5	30370	0.247013	0.752987
RGS	1	5840	5	30370	0.247013	0.752987
Rhomboid	1	5840	5	30370	0.247013	0.752987
Rib_5-P_isom_A	1	5840	5	30370	0.247013	0.752987
RibD_C	1	5840	5	30370	0.247013	0.752987
Ribonuc_2-5A	1	5840	5	30370	0.247013	0.752987
Ribonuc_red_lgC	1	5840	5	30370	0.247013	0.752987
Ribonuc_red_lgN	1	5840	5	30370	0.247013	0.752987
Ribonuc_red_sm	1	5840	5	30370	0.247013	0.752987
Ribonuclease_3	1	5840	5	30370	0.247013	0.752987
Ribonuclease_T2	1	5840	5	30370	0.247013	0.752987
Ribophorin_I	1	5840	5	30370	0.247013	0.752987
Ribos_L4_asso_C	1	5840	5	30370	0.247013	0.752987
Ribosomal_L12	1	5840	5	30370	0.247013	0.752987
Ribosomal_L14e	1	5840	5	30370	0.247013	0.752987
Ribosomal_L17	1	5840	5	30370	0.247013	0.752987
Ribosomal_L18_c	1	5840	5	30370	0.247013	0.752987
Ribosomal_L32p	1	5840	5	30370	0.247013	0.752987
Ribosomal_L50	1	5840	5	30370	0.247013	0.752987
Ribosomal_L6e	1	5840	5	30370	0.247013	0.752987
Ribosomal_S14	1	5840	5	30370	0.247013	0.752987
Ribosomal_S18	1	5840	5	30370	0.247013	0.752987
Ribosomal_S28e	1	5840	5	30370	0.247013	0.752987
Ribosomal_S3_C	1	5840	5	30370	0.247013	0.752987
Ribosomal_S4e	1	5840	5	30370	0.247013	0.752987
RICTOR_M	1	5840	5	30370	0.247013	0.752987
RICTOR_N	1	5840	5	30370	0.247013	0.752987
RICTOR_V	1	5840	5	30370	0.247013	0.752987
Rieske	1	5840	5	30370	0.247013	0.752987
RimK	1	5840	5	30370	0.247013	0.752987
RIX1	1	5840	5	30370	0.247013	0.752987
RMMBL	1	5840	5	30370	0.247013	0.752987
RNA_lig_T4_1	1	5840	5	30370	0.247013	0.752987
RNA_pol	1	5840	5	30370	0.247013	0.752987
RNA_pol_3_Rpc31	1	5840	5	30370	0.247013	0.752987
RNA_pol_I_A49	1	5840	5	30370	0.247013	0.752987
RNA_pol_I_TF	1	5840	5	30370	0.247013	0.752987
RNA_pol_Rbc25	1	5840	5	30370	0.247013	0.752987
RNA_pol_Rpa2_4	1	5840	5	30370	0.247013	0.752987
RNA_pol_Rpb5_C	1	5840	5	30370	0.247013	0.752987
RNA_pol_Rpb6	1	5840	5	30370	0.247013	0.752987
RNA_pol_Rpc34	1	5840	5	30370	0.247013	0.752987
RNA_pol_Rpc4	1	5840	5	30370	0.247013	0.752987
RNA_pol_Rpc82	1	5840	5	30370	0.247013	0.752987
RNA_polI_A14	1	5840	5	30370	0.247013	0.752987
RNA_polI_A34	1	5840	5	30370	0.247013	0.752987
RNA12	1	5840	5	30370	0.247013	0.752987
RNase_H	1	5840	5	30370	0.247013	0.752987
RNase_P_p30	1	5840	5	30370	0.247013	0.752987
Rotamase	1	5840	5	30370	0.247013	0.752987
RPAP1_C	1	5840	5	30370	0.247013	0.752987
RPAP1_N	1	5840	5	30370	0.247013	0.752987
RPM2	1	5840	5	30370	0.247013	0.752987
Rpn3_C	1	5840	5	30370	0.247013	0.752987
RPN7	1	5840	5	30370	0.247013	0.752987
RPOL_N	1	5840	5	30370	0.247013	0.752987
RPT	1	5840	5	30370	0.247013	0.752987
RQC	1	5840	5	30370	0.247013	0.752987
RRF	1	5840	5	30370	0.247013	0.752987
RRM_4	1	5840	5	30370	0.247013	0.752987
RRN3	1	5840	5	30370	0.247013	0.752987
RRN7	1	5840	5	30370	0.247013	0.752987
rRNA_proc-arch	1	5840	5	30370	0.247013	0.752987
Rrp15p	1	5840	5	30370	0.247013	0.752987
RRP7	1	5840	5	30370	0.247013	0.752987
Rsm22	1	5840	5	30370	0.247013	0.752987
RTC_insert	1	5840	5	30370	0.247013	0.752987
RXT2_N	1	5840	5	30370	0.247013	0.752987
Rxt3	1	5840	5	30370	0.247013	0.752987
S-AdoMet_synt_C	1	5840	5	30370	0.247013	0.752987
S-AdoMet_synt_M	1	5840	5	30370	0.247013	0.752987
SAC3_GANP	1	5840	5	30370	0.247013	0.752987
Sad1_UNC	1	5840	5	30370	0.247013	0.752987
SAM_2	1	5840	5	30370	0.247013	0.752987
Sas10	1	5840	5	30370	0.247013	0.752987
SBDS_C	1	5840	5	30370	0.247013	0.752987
SCA7	1	5840	5	30370	0.247013	0.752987
Scm3	1	5840	5	30370	0.247013	0.752987
SCO1-SenC	1	5840	5	30370	0.247013	0.752987
Scramblase	1	5840	5	30370	0.247013	0.752987
Scs3p	1	5840	5	30370	0.247013	0.752987
SDA1	1	5840	5	30370	0.247013	0.752987
SE	1	5840	5	30370	0.247013	0.752987
Sec15	1	5840	5	30370	0.247013	0.752987
Sec16	1	5840	5	30370	0.247013	0.752987
Sec16_C	1	5840	5	30370	0.247013	0.752987
Sec20	1	5840	5	30370	0.247013	0.752987
Sec2p	1	5840	5	30370	0.247013	0.752987
Sec31	1	5840	5	30370	0.247013	0.752987
Sec6	1	5840	5	30370	0.247013	0.752987
Sec61_beta	1	5840	5	30370	0.247013	0.752987
Sec62	1	5840	5	30370	0.247013	0.752987
SecE	1	5840	5	30370	0.247013	0.752987
Sedlin_N	1	5840	5	30370	0.247013	0.752987
Semialdhyde_dhC	1	5840	5	30370	0.247013	0.752987
SEN1_N	1	5840	5	30370	0.247013	0.752987
SEP	1	5840	5	30370	0.247013	0.752987
Sgf11	1	5840	5	30370	0.247013	0.752987
SGL	1	5840	5	30370	0.247013	0.752987
SGS	1	5840	5	30370	0.247013	0.752987
SH2_2	1	5840	5	30370	0.247013	0.752987
SHD1	1	5840	5	30370	0.247013	0.752987
She9_MDM33	1	5840	5	30370	0.247013	0.752987
Shikimate_DH	1	5840	5	30370	0.247013	0.752987
Shikimate_dh_N	1	5840	5	30370	0.247013	0.752987
SHQ1	1	5840	5	30370	0.247013	0.752987
Sin_N	1	5840	5	30370	0.247013	0.752987
Sin3_corepress	1	5840	5	30370	0.247013	0.752987
Sirohm_synth_M	1	5840	5	30370	0.247013	0.752987
SKI	1	5840	5	30370	0.247013	0.752987
SKN1	1	5840	5	30370	0.247013	0.752987
Skp1	1	5840	5	30370	0.247013	0.752987
Skp1_POZ	1	5840	5	30370	0.247013	0.752987
SLD3	1	5840	5	30370	0.247013	0.752987
SMK-1	1	5840	5	30370	0.247013	0.752987
SnAC	1	5840	5	30370	0.247013	0.752987
SNase	1	5840	5	30370	0.247013	0.752987
Sof1	1	5840	5	30370	0.247013	0.752987
SOG2	1	5840	5	30370	0.247013	0.752987
Spb1_C	1	5840	5	30370	0.247013	0.752987
SPC22	1	5840	5	30370	0.247013	0.752987
Spc7	1	5840	5	30370	0.247013	0.752987
SpoIIE	1	5840	5	30370	0.247013	0.752987
SPT16	1	5840	5	30370	0.247013	0.752987
Spt20	1	5840	5	30370	0.247013	0.752987
Spt5_N	1	5840	5	30370	0.247013	0.752987
Spt5-NGN	1	5840	5	30370	0.247013	0.752987
SPT6_acidic	1	5840	5	30370	0.247013	0.752987
SQS_PSY	1	5840	5	30370	0.247013	0.752987
SRP40_C	1	5840	5	30370	0.247013	0.752987
SRR1	1	5840	5	30370	0.247013	0.752987
SSB	1	5840	5	30370	0.247013	0.752987
SSF	1	5840	5	30370	0.247013	0.752987
Ssl1	1	5840	5	30370	0.247013	0.752987
SSrecog	1	5840	5	30370	0.247013	0.752987
STE	1	5840	5	30370	0.247013	0.752987
Ste5_C	1	5840	5	30370	0.247013	0.752987
Steroid_dh	1	5840	5	30370	0.247013	0.752987
Sterol_MT_C	1	5840	5	30370	0.247013	0.752987
SUA5	1	5840	5	30370	0.247013	0.752987
Sua5_yciO_yrdC	1	5840	5	30370	0.247013	0.752987
Succ_DH_flav_C	1	5840	5	30370	0.247013	0.752987
Sulfatase	1	5840	5	30370	0.247013	0.752987
SurE	1	5840	5	30370	0.247013	0.752987
SURF1	1	5840	5	30370	0.247013	0.752987
Svf1	1	5840	5	30370	0.247013	0.752987
Swi3	1	5840	5	30370	0.247013	0.752987
SWIB	1	5840	5	30370	0.247013	0.752987
Syntaxin_2	1	5840	5	30370	0.247013	0.752987
SYS1	1	5840	5	30370	0.247013	0.752987
TAF4	1	5840	5	30370	0.247013	0.752987
TAFII28	1	5840	5	30370	0.247013	0.752987
TAP_C	1	5840	5	30370	0.247013	0.752987
TAP42	1	5840	5	30370	0.247013	0.752987
Tau95	1	5840	5	30370	0.247013	0.752987
TauD	1	5840	5	30370	0.247013	0.752987
TB2_DP1_HVA22	1	5840	5	30370	0.247013	0.752987
Tcf25	1	5840	5	30370	0.247013	0.752987
TCO89	1	5840	5	30370	0.247013	0.752987
TEA	1	5840	5	30370	0.247013	0.752987
Telomere_reg-2	1	5840	5	30370	0.247013	0.752987
TFIID_20kDa	1	5840	5	30370	0.247013	0.752987
TFIID_30kDa	1	5840	5	30370	0.247013	0.752987
TFIID_90kDa	1	5840	5	30370	0.247013	0.752987
TFIIF_alpha	1	5840	5	30370	0.247013	0.752987
TFIIIC_sub6	1	5840	5	30370	0.247013	0.752987
TFIIS_M	1	5840	5	30370	0.247013	0.752987
Thg1C	1	5840	5	30370	0.247013	0.752987
Thiolase_C	1	5840	5	30370	0.247013	0.752987
Thioredoxin_6	1	5840	5	30370	0.247013	0.752987
THUMP	1	5840	5	30370	0.247013	0.752987
TIG	1	5840	5	30370	0.247013	0.752987
TIM21	1	5840	5	30370	0.247013	0.752987
Tim44	1	5840	5	30370	0.247013	0.752987
TIP41	1	5840	5	30370	0.247013	0.752987
TLD	1	5840	5	30370	0.247013	0.752987
TMF_TATA_bd	1	5840	5	30370	0.247013	0.752987
Tom22	1	5840	5	30370	0.247013	0.752987
Topo_C_assoc	1	5840	5	30370	0.247013	0.752987
Topoisom_bac	1	5840	5	30370	0.247013	0.752987
Topoisom_I	1	5840	5	30370	0.247013	0.752987
Topoisom_I_N	1	5840	5	30370	0.247013	0.752987
TPK_B1_binding	1	5840	5	30370	0.247013	0.752987
TPK_catalytic	1	5840	5	30370	0.247013	0.752987
TPR_12	1	5840	5	30370	0.247013	0.752987
TPR_8	1	5840	5	30370	0.247013	0.752987
TPR_9	1	5840	5	30370	0.247013	0.752987
TRAM	1	5840	5	30370	0.247013	0.752987
TRAM1	1	5840	5	30370	0.247013	0.752987
TRAPPC10	1	5840	5	30370	0.247013	0.752987
TRAUB	1	5840	5	30370	0.247013	0.752987
Trehalase	1	5840	5	30370	0.247013	0.752987
Trehalase_Ca-bi	1	5840	5	30370	0.247013	0.752987
TrkH	1	5840	5	30370	0.247013	0.752987
Trm112p	1	5840	5	30370	0.247013	0.752987
TRM13	1	5840	5	30370	0.247013	0.752987
tRNA_bind	1	5840	5	30370	0.247013	0.752987
tRNA_bind_2	1	5840	5	30370	0.247013	0.752987
tRNA_lig_kinase	1	5840	5	30370	0.247013	0.752987
tRNA_m1G_MT	1	5840	5	30370	0.247013	0.752987
tRNA_synt_1c_R2	1	5840	5	30370	0.247013	0.752987
tRNA_U5-meth_tr	1	5840	5	30370	0.247013	0.752987
tRNA-synt_1_2	1	5840	5	30370	0.247013	0.752987
tRNA-synt_1d	1	5840	5	30370	0.247013	0.752987
TruD	1	5840	5	30370	0.247013	0.752987
TTL	1	5840	5	30370	0.247013	0.752987
Tubulin_3	1	5840	5	30370	0.247013	0.752987
U-box	1	5840	5	30370	0.247013	0.752987
U3snoRNP10	1	5840	5	30370	0.247013	0.752987
U5_2-snRNA_bdg	1	5840	5	30370	0.247013	0.752987
U6-snRNA_bdg	1	5840	5	30370	0.247013	0.752987
UBA_3	1	5840	5	30370	0.247013	0.752987
UBA_e1_C	1	5840	5	30370	0.247013	0.752987
Ubiq_cyt_C_chap	1	5840	5	30370	0.247013	0.752987
UCR_UQCRX_QCR9	1	5840	5	30370	0.247013	0.752987
UDG	1	5840	5	30370	0.247013	0.752987
Ufd2P_core	1	5840	5	30370	0.247013	0.752987
UME	1	5840	5	30370	0.247013	0.752987
UMP1	1	5840	5	30370	0.247013	0.752987
UPF0020	1	5840	5	30370	0.247013	0.752987
UPF0029	1	5840	5	30370	0.247013	0.752987
UPF0061	1	5840	5	30370	0.247013	0.752987
UPF0086	1	5840	5	30370	0.247013	0.752987
UPF0113	1	5840	5	30370	0.247013	0.752987
UPF0220	1	5840	5	30370	0.247013	0.752987
Urb2	1	5840	5	30370	0.247013	0.752987
Uso1_p115_head	1	5840	5	30370	0.247013	0.752987
USP7_C2	1	5840	5	30370	0.247013	0.752987
USP7_ICP0_bdg	1	5840	5	30370	0.247013	0.752987
Utp13	1	5840	5	30370	0.247013	0.752987
Utp14	1	5840	5	30370	0.247013	0.752987
UTP15_C	1	5840	5	30370	0.247013	0.752987
Utp21	1	5840	5	30370	0.247013	0.752987
UvrD_C	1	5840	5	30370	0.247013	0.752987
V-ATPase_H_C	1	5840	5	30370	0.247013	0.752987
V-ATPase_H_N	1	5840	5	30370	0.247013	0.752987
Vac14_Fab1_bd	1	5840	5	30370	0.247013	0.752987
Vac14_Fig4_bd	1	5840	5	30370	0.247013	0.752987
VIT1	1	5840	5	30370	0.247013	0.752987
Vps16_N	1	5840	5	30370	0.247013	0.752987
VPS28	1	5840	5	30370	0.247013	0.752987
Vps5	1	5840	5	30370	0.247013	0.752987
Vps52	1	5840	5	30370	0.247013	0.752987
Vps53_N	1	5840	5	30370	0.247013	0.752987
VPS9	1	5840	5	30370	0.247013	0.752987
WBS_methylT	1	5840	5	30370	0.247013	0.752987
Xan_ur_permease	1	5840	5	30370	0.247013	0.752987
XPA_C	1	5840	5	30370	0.247013	0.752987
Y_phosphatase3	1	5840	5	30370	0.247013	0.752987
Y_phosphatase3C	1	5840	5	30370	0.247013	0.752987
YchF-GTPase_C	1	5840	5	30370	0.247013	0.752987
YIF1	1	5840	5	30370	0.247013	0.752987
YL1	1	5840	5	30370	0.247013	0.752987
YqgF	1	5840	5	30370	0.247013	0.752987
YTH	1	5840	5	30370	0.247013	0.752987
Ytp1	1	5840	5	30370	0.247013	0.752987
Zds_C	1	5840	5	30370	0.247013	0.752987
zf-C2HC5	1	5840	5	30370	0.247013	0.752987
zf-CCHC_2	1	5840	5	30370	0.247013	0.752987
zf-CCHC_6	1	5840	5	30370	0.247013	0.752987
zf-DBF	1	5840	5	30370	0.247013	0.752987
zf-DNA_Pol	1	5840	5	30370	0.247013	0.752987
zf-GRF	1	5840	5	30370	0.247013	0.752987
zf-MIZ	1	5840	5	30370	0.247013	0.752987
zf-NPL4	1	5840	5	30370	0.247013	0.752987
zf-Nse	1	5840	5	30370	0.247013	0.752987
zf-RanBP	1	5840	5	30370	0.247013	0.752987
zf-TFIIIC	1	5840	5	30370	0.247013	0.752987
zf-U11-48K	1	5840	5	30370	0.247013	0.752987
OPT	12	5840	55	30370	0.248738	0.751262
RRM_1	48	5840	232	30370	0.254696	0.745304
6PF2K	4	5840	18	30370	0.255018	0.744982
Cmc1	4	5840	18	30370	0.255018	0.744982
Copper-fist	4	5840	18	30370	0.255018	0.744982
Gtr1_RagA	4	5840	18	30370	0.255018	0.744982
M20_dimer	4	5840	18	30370	0.255018	0.744982
NLE	4	5840	18	30370	0.255018	0.744982
Peptidase_S24	4	5840	18	30370	0.255018	0.744982
PIF1	4	5840	18	30370	0.255018	0.744982
RhoGEF	4	5840	18	30370	0.255018	0.744982
RINGv	4	5840	18	30370	0.255018	0.744982
RNA_POL_M_15KD	4	5840	18	30370	0.255018	0.744982
zf-HIT	4	5840	18	30370	0.255018	0.744982
Amidase	5	5840	23	30370	0.272163	0.727837
CorA	5	5840	23	30370	0.272163	0.727837
FAD_binding_6	5	5840	23	30370	0.272163	0.727837
HIT	5	5840	23	30370	0.272163	0.727837
HLH	5	5840	23	30370	0.272163	0.727837
XPG_I	5	5840	23	30370	0.272163	0.727837
zf-CCCH	5	5840	23	30370	0.272163	0.727837
dCMP_cyt_deam_1	8	5840	37	30370	0.272194	0.727806
Clp_N	3	5840	14	30370	0.275559	0.724441
DNA_pol_E_B	3	5840	14	30370	0.275559	0.724441
DUF2347	3	5840	14	30370	0.275559	0.724441
EFG_IV	3	5840	14	30370	0.275559	0.724441
Evr1_Alr	3	5840	14	30370	0.275559	0.724441
Glyoxalase	3	5840	14	30370	0.275559	0.724441
Myb_DNA-binding	3	5840	14	30370	0.275559	0.724441
PIN_4	3	5840	14	30370	0.275559	0.724441
PTPA	3	5840	14	30370	0.275559	0.724441
Ribosom_S12_S23	3	5840	14	30370	0.275559	0.724441
RNase_PH	3	5840	14	30370	0.275559	0.724441
She2p	3	5840	14	30370	0.275559	0.724441
Sld5	3	5840	14	30370	0.275559	0.724441
Tfb4	3	5840	14	30370	0.275559	0.724441
CPSase_L_chain	9	5840	42	30370	0.279279	0.720721
CUE	6	5840	28	30370	0.284404	0.715596
Cys_Met_Meta_PP	6	5840	28	30370	0.284404	0.715596
Na_Ca_ex	6	5840	28	30370	0.284404	0.715596
ubiquitin	7	5840	33	30370	0.293538	0.706462
Sugar_tr	23	5840	111	30370	0.29539	0.70461
ABC1	4	5840	19	30370	0.295493	0.704507
Aconitase_C	4	5840	19	30370	0.295493	0.704507
Arrestin_C	4	5840	19	30370	0.295493	0.704507
DUF221	4	5840	19	30370	0.295493	0.704507
EFG_II	4	5840	19	30370	0.295493	0.704507
FA_hydroxylase	4	5840	19	30370	0.295493	0.704507
Flavodoxin_1	4	5840	19	30370	0.295493	0.704507
LRR_8	4	5840	19	30370	0.295493	0.704507
Methyltransf_31	4	5840	19	30370	0.295493	0.704507
polyprenyl_synt	4	5840	19	30370	0.295493	0.704507
Pribosyl_synth	4	5840	19	30370	0.295493	0.704507
Sec63	4	5840	19	30370	0.295493	0.704507
TFIIS_C	4	5840	19	30370	0.295493	0.704507
Pkinase	103	5840	514	30370	0.296642	0.703358
zf-H2C2_2	13	5840	62	30370	0.297019	0.702981
2-Hacid_dh	2	5840	10	30370	0.299045	0.700955
2-oxoacid_dh	2	5840	10	30370	0.299045	0.700955
3Beta_HSD	2	5840	10	30370	0.299045	0.700955
5-FTHF_cyc-lig	2	5840	10	30370	0.299045	0.700955
AARP2CN	2	5840	10	30370	0.299045	0.700955
ABC_tran_2	2	5840	10	30370	0.299045	0.700955
Abhydro_lipase	2	5840	10	30370	0.299045	0.700955
Abhydrolase_2	2	5840	10	30370	0.299045	0.700955
ACBP	2	5840	10	30370	0.299045	0.700955
Acid_PPase	2	5840	10	30370	0.299045	0.700955
ACPS	2	5840	10	30370	0.299045	0.700955
ACT	2	5840	10	30370	0.299045	0.700955
Adenylsucc_synt	2	5840	10	30370	0.299045	0.700955
AdoHcyase	2	5840	10	30370	0.299045	0.700955
ALAD	2	5840	10	30370	0.299045	0.700955
AlaDh_PNT_N	2	5840	10	30370	0.299045	0.700955
Alg6_Alg8	2	5840	10	30370	0.299045	0.700955
Alpha_adaptinC2	2	5840	10	30370	0.299045	0.700955
Aminotran_4	2	5840	10	30370	0.299045	0.700955
Ammonium_transp	2	5840	10	30370	0.299045	0.700955
AMP_N	2	5840	10	30370	0.299045	0.700955
AMP-binding_C	2	5840	10	30370	0.299045	0.700955
Ank_5	2	5840	10	30370	0.299045	0.700955
Anth_synt_I_N	2	5840	10	30370	0.299045	0.700955
ApbA_C	2	5840	10	30370	0.299045	0.700955
APS_kinase	2	5840	10	30370	0.299045	0.700955
Arginosuc_synth	2	5840	10	30370	0.299045	0.700955
ArgJ	2	5840	10	30370	0.299045	0.700955
ARPC4	2	5840	10	30370	0.299045	0.700955
ArsA_ATPase	2	5840	10	30370	0.299045	0.700955
ASF1_hist_chap	2	5840	10	30370	0.299045	0.700955
Asn_synthase	2	5840	10	30370	0.299045	0.700955
ATP-cone	2	5840	10	30370	0.299045	0.700955
ATP-grasp_2	2	5840	10	30370	0.299045	0.700955
ATP-synt	2	5840	10	30370	0.299045	0.700955
ATP-synt_E	2	5840	10	30370	0.299045	0.700955
ATP-synt_F	2	5840	10	30370	0.299045	0.700955
ATP-synt_G	2	5840	10	30370	0.299045	0.700955
ATP-synt_J	2	5840	10	30370	0.299045	0.700955
ATP11	2	5840	10	30370	0.299045	0.700955
Autophagy_N	2	5840	10	30370	0.299045	0.700955
Avl9	2	5840	10	30370	0.299045	0.700955
Band_7	2	5840	10	30370	0.299045	0.700955
BAR_2	2	5840	10	30370	0.299045	0.700955
BCDHK_Adom3	2	5840	10	30370	0.299045	0.700955
Beta_elim_lyase	2	5840	10	30370	0.299045	0.700955
BHD_3	2	5840	10	30370	0.299045	0.700955
BolA	2	5840	10	30370	0.299045	0.700955
Bul1_N	2	5840	10	30370	0.299045	0.700955
C1_1	2	5840	10	30370	0.299045	0.700955
CAP_GLY	2	5840	10	30370	0.299045	0.700955
Catalase	2	5840	10	30370	0.299045	0.700955
Cation_ATPase_C	2	5840	10	30370	0.299045	0.700955
Cauli_VI	2	5840	10	30370	0.299045	0.700955
CBFB_NFYA	2	5840	10	30370	0.299045	0.700955
CBP4	2	5840	10	30370	0.299045	0.700955
CDC37_N	2	5840	10	30370	0.299045	0.700955
CDC45	2	5840	10	30370	0.299045	0.700955
CDC48_2	2	5840	10	30370	0.299045	0.700955
CDC48_N	2	5840	10	30370	0.299045	0.700955
CDC50	2	5840	10	30370	0.299045	0.700955
Ceramidase	2	5840	10	30370	0.299045	0.700955
CFEM	2	5840	10	30370	0.299045	0.700955
Cgr1	2	5840	10	30370	0.299045	0.700955
CHD5	2	5840	10	30370	0.299045	0.700955
Chitin_synth_1	2	5840	10	30370	0.299045	0.700955
Chitin_synth_1N	2	5840	10	30370	0.299045	0.700955
Chorein_N	2	5840	10	30370	0.299045	0.700955
Chorismate_synt	2	5840	10	30370	0.299045	0.700955
CKS	2	5840	10	30370	0.299045	0.700955
Clathrin_lg_ch	2	5840	10	30370	0.299045	0.700955
Cnd2	2	5840	10	30370	0.299045	0.700955
cNMP_binding	2	5840	10	30370	0.299045	0.700955
CoA_binding	2	5840	10	30370	0.299045	0.700955
CoaE	2	5840	10	30370	0.299045	0.700955
COPIIcoated_ERV	2	5840	10	30370	0.299045	0.700955
Coprogen_oxidas	2	5840	10	30370	0.299045	0.700955
COX16	2	5840	10	30370	0.299045	0.700955
COX5A	2	5840	10	30370	0.299045	0.700955
COX6A	2	5840	10	30370	0.299045	0.700955
CPSF_A	2	5840	10	30370	0.299045	0.700955
CRC_subunit	2	5840	10	30370	0.299045	0.700955
CTP_synth_N	2	5840	10	30370	0.299045	0.700955
Cu-oxidase	2	5840	10	30370	0.299045	0.700955
Cu-oxidase_2	2	5840	10	30370	0.299045	0.700955
Cullin	2	5840	10	30370	0.299045	0.700955
Cupin_8	2	5840	10	30370	0.299045	0.700955
Cyclin_C	2	5840	10	30370	0.299045	0.700955
Cytochrom_C	2	5840	10	30370	0.299045	0.700955
Dak1	2	5840	10	30370	0.299045	0.700955
DCP1	2	5840	10	30370	0.299045	0.700955
DCP2	2	5840	10	30370	0.299045	0.700955
DDHD	2	5840	10	30370	0.299045	0.700955
DEAD_2	2	5840	10	30370	0.299045	0.700955
DHBP_synthase	2	5840	10	30370	0.299045	0.700955
DHFR_1	2	5840	10	30370	0.299045	0.700955
DIM1	2	5840	10	30370	0.299045	0.700955
DIOX_N	2	5840	10	30370	0.299045	0.700955
DKCLD	2	5840	10	30370	0.299045	0.700955
DMAP_binding	2	5840	10	30370	0.299045	0.700955
DMRL_synthase	2	5840	10	30370	0.299045	0.700955
DNA_mis_repair	2	5840	10	30370	0.299045	0.700955
DNA_pol3_delta2	2	5840	10	30370	0.299045	0.700955
DnaJ-X	2	5840	10	30370	0.299045	0.700955
DPPIV_N	2	5840	10	30370	0.299045	0.700955
DSHCT	2	5840	10	30370	0.299045	0.700955
DSPn	2	5840	10	30370	0.299045	0.700955
DUF1279	2	5840	10	30370	0.299045	0.700955
DUF155	2	5840	10	30370	0.299045	0.700955
DUF1687	2	5840	10	30370	0.299045	0.700955
DUF1688	2	5840	10	30370	0.299045	0.700955
DUF1708	2	5840	10	30370	0.299045	0.700955
DUF1771	2	5840	10	30370	0.299045	0.700955
DUF1892	2	5840	10	30370	0.299045	0.700955
DUF1899	2	5840	10	30370	0.299045	0.700955
DUF2340	2	5840	10	30370	0.299045	0.700955
DUF2361	2	5840	10	30370	0.299045	0.700955
DUF2401	2	5840	10	30370	0.299045	0.700955
DUF2422	2	5840	10	30370	0.299045	0.700955
DUF2423	2	5840	10	30370	0.299045	0.700955
DUF2702	2	5840	10	30370	0.299045	0.700955
DUF2962	2	5840	10	30370	0.299045	0.700955
DUF3128	2	5840	10	30370	0.299045	0.700955
DUF3215	2	5840	10	30370	0.299045	0.700955
DUF3294	2	5840	10	30370	0.299045	0.700955
DUF3554	2	5840	10	30370	0.299045	0.700955
DUF3779	2	5840	10	30370	0.299045	0.700955
DUF4463	2	5840	10	30370	0.299045	0.700955
DUF543	2	5840	10	30370	0.299045	0.700955
DUF619	2	5840	10	30370	0.299045	0.700955
DUF663	2	5840	10	30370	0.299045	0.700955
DUF77	2	5840	10	30370	0.299045	0.700955
DUF775	2	5840	10	30370	0.299045	0.700955
DUF814	2	5840	10	30370	0.299045	0.700955
dUTPase	2	5840	10	30370	0.299045	0.700955
Dynamin_M	2	5840	10	30370	0.299045	0.700955
E1_dh	2	5840	10	30370	0.299045	0.700955
EamA	2	5840	10	30370	0.299045	0.700955
EF-hand_1	2	5840	10	30370	0.299045	0.700955
eIF-1a	2	5840	10	30370	0.299045	0.700955
eIF2A	2	5840	10	30370	0.299045	0.700955
eIF3g	2	5840	10	30370	0.299045	0.700955
Elf1	2	5840	10	30370	0.299045	0.700955
ELO	2	5840	10	30370	0.299045	0.700955
Elong_Iki1	2	5840	10	30370	0.299045	0.700955
Endosulfine	2	5840	10	30370	0.299045	0.700955
Enolase_N	2	5840	10	30370	0.299045	0.700955
ER_lumen_recept	2	5840	10	30370	0.299045	0.700955
ERCC4	2	5840	10	30370	0.299045	0.700955
eRF1_2	2	5840	10	30370	0.299045	0.700955
eRF1_3	2	5840	10	30370	0.299045	0.700955
ERG2_Sigma1R	2	5840	10	30370	0.299045	0.700955
Erg28	2	5840	10	30370	0.299045	0.700955
ERG4_ERG24	2	5840	10	30370	0.299045	0.700955
ERO1	2	5840	10	30370	0.299045	0.700955
Erv26	2	5840	10	30370	0.299045	0.700955
ESCRT-II	2	5840	10	30370	0.299045	0.700955
Esterase	2	5840	10	30370	0.299045	0.700955
ETF	2	5840	10	30370	0.299045	0.700955
EXS	2	5840	10	30370	0.299045	0.700955
F1F0-ATPsyn_F	2	5840	10	30370	0.299045	0.700955
FACT-Spt16_Nlob	2	5840	10	30370	0.299045	0.700955
FAD-oxidase_C	2	5840	10	30370	0.299045	0.700955
Fcf1	2	5840	10	30370	0.299045	0.700955
Fer4	2	5840	10	30370	0.299045	0.700955
Ferrochelatase	2	5840	10	30370	0.299045	0.700955
FGGY_C	2	5840	10	30370	0.299045	0.700955
FGGY_N	2	5840	10	30370	0.299045	0.700955
Fis1_TPR_N	2	5840	10	30370	0.299045	0.700955
Flavin_Reduct	2	5840	10	30370	0.299045	0.700955
Flavokinase	2	5840	10	30370	0.299045	0.700955
Flavoprotein	2	5840	10	30370	0.299045	0.700955
FMO-like	2	5840	10	30370	0.299045	0.700955
Fn3-like	2	5840	10	30370	0.299045	0.700955
Formyl_trans_N	2	5840	10	30370	0.299045	0.700955
FTHFS	2	5840	10	30370	0.299045	0.700955
G6PD_N	2	5840	10	30370	0.299045	0.700955
GARS_N	2	5840	10	30370	0.299045	0.700955
GAT	2	5840	10	30370	0.299045	0.700955
GATase_7	2	5840	10	30370	0.299045	0.700955
GatB_N	2	5840	10	30370	0.299045	0.700955
Gcd10p	2	5840	10	30370	0.299045	0.700955
GDC-P	2	5840	10	30370	0.299045	0.700955
GED	2	5840	10	30370	0.299045	0.700955
Gelsolin	2	5840	10	30370	0.299045	0.700955
GET2	2	5840	10	30370	0.299045	0.700955
GFO_IDH_MocA	2	5840	10	30370	0.299045	0.700955
GIT_SHD	2	5840	10	30370	0.299045	0.700955
Gln-synt_N	2	5840	10	30370	0.299045	0.700955
Glucosamine_iso	2	5840	10	30370	0.299045	0.700955
Glyco_hydro_15	2	5840	10	30370	0.299045	0.700955
Glyco_hydro_16	2	5840	10	30370	0.299045	0.700955
Glyco_hydro_3_C	2	5840	10	30370	0.299045	0.700955
Glyco_hydro_81	2	5840	10	30370	0.299045	0.700955
Glycogen_syn	2	5840	10	30370	0.299045	0.700955
Glycos_transf_2	2	5840	10	30370	0.299045	0.700955
GN3L_Grn1	2	5840	10	30370	0.299045	0.700955
Gp_dh_N	2	5840	10	30370	0.299045	0.700955
Gpi16	2	5840	10	30370	0.299045	0.700955
GSH_synth_ATP	2	5840	10	30370	0.299045	0.700955
GSHPx	2	5840	10	30370	0.299045	0.700955
GTP1_OBG	2	5840	10	30370	0.299045	0.700955
Guanylate_kin	2	5840	10	30370	0.299045	0.700955
Ham1p_like	2	5840	10	30370	0.299045	0.700955
HAND	2	5840	10	30370	0.299045	0.700955
Hat1_N	2	5840	10	30370	0.299045	0.700955
HD_3	2	5840	10	30370	0.299045	0.700955
Helicase_C_2	2	5840	10	30370	0.299045	0.700955
Hexapep	2	5840	10	30370	0.299045	0.700955
Hexokinase_2	2	5840	10	30370	0.299045	0.700955
His_biosynth	2	5840	10	30370	0.299045	0.700955
HMG_CoA_synt_N	2	5840	10	30370	0.299045	0.700955
Homeobox	2	5840	10	30370	0.299045	0.700955
Homeobox_KN	2	5840	10	30370	0.299045	0.700955
HSA	2	5840	10	30370	0.299045	0.700955
HSP9_HSP12	2	5840	10	30370	0.299045	0.700955
IBB	2	5840	10	30370	0.299045	0.700955
IBR	2	5840	10	30370	0.299045	0.700955
IF-2	2	5840	10	30370	0.299045	0.700955
IGR	2	5840	10	30370	0.299045	0.700955
IMPDH	2	5840	10	30370	0.299045	0.700955
IMS	2	5840	10	30370	0.299045	0.700955
ING	2	5840	10	30370	0.299045	0.700955
Init_tRNA_PT	2	5840	10	30370	0.299045	0.700955
IPPT	2	5840	10	30370	0.299045	0.700955
Isochorismatase	2	5840	10	30370	0.299045	0.700955
KAT11	2	5840	10	30370	0.299045	0.700955
Kei1	2	5840	10	30370	0.299045	0.700955
KH_2	2	5840	10	30370	0.299045	0.700955
KTI12	2	5840	10	30370	0.299045	0.700955
L31	2	5840	10	30370	0.299045	0.700955
Lactamase_B_2	2	5840	10	30370	0.299045	0.700955
Ldh_1_N	2	5840	10	30370	0.299045	0.700955
Ligase_CoA	2	5840	10	30370	0.299045	0.700955
LigB	2	5840	10	30370	0.299045	0.700955
LIM_bind	2	5840	10	30370	0.299045	0.700955
Linker_histone	2	5840	10	30370	0.299045	0.700955
Lipin_N	2	5840	10	30370	0.299045	0.700955
LysM	2	5840	10	30370	0.299045	0.700955
MA3	2	5840	10	30370	0.299045	0.700955
MAM33	2	5840	10	30370	0.299045	0.700955
MDM31_MDM32	2	5840	10	30370	0.299045	0.700955
Med10	2	5840	10	30370	0.299045	0.700955
Med13_C	2	5840	10	30370	0.299045	0.700955
Med14	2	5840	10	30370	0.299045	0.700955
Med21	2	5840	10	30370	0.299045	0.700955
Med31	2	5840	10	30370	0.299045	0.700955
Med6	2	5840	10	30370	0.299045	0.700955
Memo	2	5840	10	30370	0.299045	0.700955
Met_10	2	5840	10	30370	0.299045	0.700955
Metallopep	2	5840	10	30370	0.299045	0.700955
Meth_synt_1	2	5840	10	30370	0.299045	0.700955
Methyltransf_PK	2	5840	10	30370	0.299045	0.700955
MetRS-N	2	5840	10	30370	0.299045	0.700955
MF_alpha_N	2	5840	10	30370	0.299045	0.700955
Mgr1	2	5840	10	30370	0.299045	0.700955
Miro	2	5840	10	30370	0.299045	0.700955
Misat_Tub_SegII	2	5840	10	30370	0.299045	0.700955
MitMem_reg	2	5840	10	30370	0.299045	0.700955
Mmp37	2	5840	10	30370	0.299045	0.700955
Mob1_phocein	2	5840	10	30370	0.299045	0.700955
MoCF_biosynth	2	5840	10	30370	0.299045	0.700955
MOR2-PAG1_mid	2	5840	10	30370	0.299045	0.700955
Motile_Sperm	2	5840	10	30370	0.299045	0.700955
MRP-L46	2	5840	10	30370	0.299045	0.700955
MRP-S33	2	5840	10	30370	0.299045	0.700955
MT-A70	2	5840	10	30370	0.299045	0.700955
Mtc	2	5840	10	30370	0.299045	0.700955
Mtr2	2	5840	10	30370	0.299045	0.700955
MutL_C	2	5840	10	30370	0.299045	0.700955
MutS_I	2	5840	10	30370	0.299045	0.700955
MutS_II	2	5840	10	30370	0.299045	0.700955
MutS_IV	2	5840	10	30370	0.299045	0.700955
Myb_DNA-bind_5	2	5840	10	30370	0.299045	0.700955
Nab2	2	5840	10	30370	0.299045	0.700955
NAC	2	5840	10	30370	0.299045	0.700955
NAD_binding_2	2	5840	10	30370	0.299045	0.700955
NAD_binding_7	2	5840	10	30370	0.299045	0.700955
NAD_kinase	2	5840	10	30370	0.299045	0.700955
NAD_synthase	2	5840	10	30370	0.299045	0.700955
NARP1	2	5840	10	30370	0.299045	0.700955
NDK	2	5840	10	30370	0.299045	0.700955
NGP1NT	2	5840	10	30370	0.299045	0.700955
NIF3	2	5840	10	30370	0.299045	0.700955
NifU_N	2	5840	10	30370	0.299045	0.700955
NIR_SIR_ferr	2	5840	10	30370	0.299045	0.700955
NMD3	2	5840	10	30370	0.299045	0.700955
Nop	2	5840	10	30370	0.299045	0.700955
Nop14	2	5840	10	30370	0.299045	0.700955
Nop16	2	5840	10	30370	0.299045	0.700955
Nop25	2	5840	10	30370	0.299045	0.700955
Nop52	2	5840	10	30370	0.299045	0.700955
NOSIC	2	5840	10	30370	0.299045	0.700955
NOT2_3_5	2	5840	10	30370	0.299045	0.700955
Not3	2	5840	10	30370	0.299045	0.700955
NPR2	2	5840	10	30370	0.299045	0.700955
Nramp	2	5840	10	30370	0.299045	0.700955
NTF2	2	5840	10	30370	0.299045	0.700955
NTP_transf_2	2	5840	10	30370	0.299045	0.700955
NUC153	2	5840	10	30370	0.299045	0.700955
Nucleoporin2	2	5840	10	30370	0.299045	0.700955
OMPdecase	2	5840	10	30370	0.299045	0.700955
OSCP	2	5840	10	30370	0.299045	0.700955
OST3_OST6	2	5840	10	30370	0.299045	0.700955
OTCace	2	5840	10	30370	0.299045	0.700955
P21-Arc	2	5840	10	30370	0.299045	0.700955
PAC2	2	5840	10	30370	0.299045	0.700955
Pam17	2	5840	10	30370	0.299045	0.700955
PAPS_reduct	2	5840	10	30370	0.299045	0.700955
ParA	2	5840	10	30370	0.299045	0.700955
Patatin	2	5840	10	30370	0.299045	0.700955
PBD	2	5840	10	30370	0.299045	0.700955
PCNA_N	2	5840	10	30370	0.299045	0.700955
PDT	2	5840	10	30370	0.299045	0.700955
Peptidase_C48	2	5840	10	30370	0.299045	0.700955
Peptidase_M48	2	5840	10	30370	0.299045	0.700955
Pescadillo_N	2	5840	10	30370	0.299045	0.700955
PGK	2	5840	10	30370	0.299045	0.700955
PGM_PMM_IV	2	5840	10	30370	0.299045	0.700955
PGP_phosphatase	2	5840	10	30370	0.299045	0.700955
Pho86	2	5840	10	30370	0.299045	0.700955
Pho88	2	5840	10	30370	0.299045	0.700955
Phosphodiest	2	5840	10	30370	0.299045	0.700955
PI3Ka	2	5840	10	30370	0.299045	0.700955
PIG-S	2	5840	10	30370	0.299045	0.700955
PIP5K	2	5840	10	30370	0.299045	0.700955
Pirin	2	5840	10	30370	0.299045	0.700955
PITH	2	5840	10	30370	0.299045	0.700955
PK	2	5840	10	30370	0.299045	0.700955
Plug_translocon	2	5840	10	30370	0.299045	0.700955
PMC2NT	2	5840	10	30370	0.299045	0.700955
PMI_typeI	2	5840	10	30370	0.299045	0.700955
PMM	2	5840	10	30370	0.299045	0.700955
PMSR	2	5840	10	30370	0.299045	0.700955
PNK3P	2	5840	10	30370	0.299045	0.700955
PNP_UDP_1	2	5840	10	30370	0.299045	0.700955
POLO_box	2	5840	10	30370	0.299045	0.700955
Porin_3	2	5840	10	30370	0.299045	0.700955
Porphobil_deam	2	5840	10	30370	0.299045	0.700955
PP-binding	2	5840	10	30370	0.299045	0.700955
PPI_Ypi1	2	5840	10	30370	0.299045	0.700955
PRA1	2	5840	10	30370	0.299045	0.700955
Prefoldin	2	5840	10	30370	0.299045	0.700955
Profilin	2	5840	10	30370	0.299045	0.700955
PseudoU_synth_2	2	5840	10	30370	0.299045	0.700955
PTS_2-RNA	2	5840	10	30370	0.299045	0.700955
Pyr_redox_dim	2	5840	10	30370	0.299045	0.700955
QCR10	2	5840	10	30370	0.299045	0.700955
Rad4	2	5840	10	30370	0.299045	0.700955
Rad51	2	5840	10	30370	0.299045	0.700955
Radical_SAM	2	5840	10	30370	0.299045	0.700955
Rcd1	2	5840	10	30370	0.299045	0.700955
RCR	2	5840	10	30370	0.299045	0.700955
Rer1	2	5840	10	30370	0.299045	0.700955
Reticulon	2	5840	10	30370	0.299045	0.700955
RHD3	2	5840	10	30370	0.299045	0.700955
Rho_GDI	2	5840	10	30370	0.299045	0.700955
Ribosomal_L11	2	5840	10	30370	0.299045	0.700955
Ribosomal_L13e	2	5840	10	30370	0.299045	0.700955
Ribosomal_L15e	2	5840	10	30370	0.299045	0.700955
Ribosomal_L18ae	2	5840	10	30370	0.299045	0.700955
Ribosomal_L18p	2	5840	10	30370	0.299045	0.700955
Ribosomal_L19e	2	5840	10	30370	0.299045	0.700955
Ribosomal_L21e	2	5840	10	30370	0.299045	0.700955
Ribosomal_L22e	2	5840	10	30370	0.299045	0.700955
Ribosomal_L23	2	5840	10	30370	0.299045	0.700955
Ribosomal_L23eN	2	5840	10	30370	0.299045	0.700955
Ribosomal_L27	2	5840	10	30370	0.299045	0.700955
Ribosomal_L27e	2	5840	10	30370	0.299045	0.700955
Ribosomal_L28e	2	5840	10	30370	0.299045	0.700955
Ribosomal_L29	2	5840	10	30370	0.299045	0.700955
Ribosomal_L3	2	5840	10	30370	0.299045	0.700955
Ribosomal_L30	2	5840	10	30370	0.299045	0.700955
Ribosomal_L30_N	2	5840	10	30370	0.299045	0.700955
Ribosomal_L31e	2	5840	10	30370	0.299045	0.700955
Ribosomal_L32e	2	5840	10	30370	0.299045	0.700955
Ribosomal_L34e	2	5840	10	30370	0.299045	0.700955
Ribosomal_L35Ae	2	5840	10	30370	0.299045	0.700955
Ribosomal_L36e	2	5840	10	30370	0.299045	0.700955
Ribosomal_L37	2	5840	10	30370	0.299045	0.700955
Ribosomal_L38e	2	5840	10	30370	0.299045	0.700955
Ribosomal_L5	2	5840	10	30370	0.299045	0.700955
Ribosomal_L5_C	2	5840	10	30370	0.299045	0.700955
Ribosomal_S11	2	5840	10	30370	0.299045	0.700955
Ribosomal_S13_N	2	5840	10	30370	0.299045	0.700955
Ribosomal_S16	2	5840	10	30370	0.299045	0.700955
Ribosomal_S17e	2	5840	10	30370	0.299045	0.700955
Ribosomal_S19e	2	5840	10	30370	0.299045	0.700955
Ribosomal_S21e	2	5840	10	30370	0.299045	0.700955
Ribosomal_S24e	2	5840	10	30370	0.299045	0.700955
Ribosomal_S25	2	5840	10	30370	0.299045	0.700955
Ribosomal_S26e	2	5840	10	30370	0.299045	0.700955
Ribosomal_S27e	2	5840	10	30370	0.299045	0.700955
Ribosomal_S3Ae	2	5840	10	30370	0.299045	0.700955
Ribosomal_S5	2	5840	10	30370	0.299045	0.700955
Ribosomal_S5_C	2	5840	10	30370	0.299045	0.700955
Ribosomal_S6e	2	5840	10	30370	0.299045	0.700955
Ribosomal_S7	2	5840	10	30370	0.299045	0.700955
Ribosomal_S7e	2	5840	10	30370	0.299045	0.700955
Ribul_P_3_epim	2	5840	10	30370	0.299045	0.700955
RIO1	2	5840	10	30370	0.299045	0.700955
Rio2_N	2	5840	10	30370	0.299045	0.700955
RNA_Me_trans	2	5840	10	30370	0.299045	0.700955
RNA_pol_A_bac	2	5840	10	30370	0.299045	0.700955
RNA_pol_Rpb2_4	2	5840	10	30370	0.299045	0.700955
RNA_pol_Rpb4	2	5840	10	30370	0.299045	0.700955
RNA_pol_Rpb5_N	2	5840	10	30370	0.299045	0.700955
RNA_pol_Rpb8	2	5840	10	30370	0.299045	0.700955
RNase_HII	2	5840	10	30370	0.299045	0.700955
RNase_P_Rpp14	2	5840	10	30370	0.299045	0.700955
Romo1	2	5840	10	30370	0.299045	0.700955
Rot1	2	5840	10	30370	0.299045	0.700955
Rox3	2	5840	10	30370	0.299045	0.700955
rRNA_processing	2	5840	10	30370	0.299045	0.700955
RrnaAD	2	5840	10	30370	0.299045	0.700955
RRS1	2	5840	10	30370	0.299045	0.700955
RS4NT	2	5840	10	30370	0.299045	0.700955
RTA1	2	5840	10	30370	0.299045	0.700955
RTC	2	5840	10	30370	0.299045	0.700955
S-AdoMet_synt_N	2	5840	10	30370	0.299045	0.700955
S-methyl_trans	2	5840	10	30370	0.299045	0.700955
SAICAR_synt	2	5840	10	30370	0.299045	0.700955
SAPS	2	5840	10	30370	0.299045	0.700955
Sas10_Utp3	2	5840	10	30370	0.299045	0.700955
Sdh_cyt	2	5840	10	30370	0.299045	0.700955
Sdh5	2	5840	10	30370	0.299045	0.700955
Sec10	2	5840	10	30370	0.299045	0.700955
Sec66	2	5840	10	30370	0.299045	0.700955
Sec7	2	5840	10	30370	0.299045	0.700955
Sec7_N	2	5840	10	30370	0.299045	0.700955
SecY	2	5840	10	30370	0.299045	0.700955
Seryl_tRNA_N	2	5840	10	30370	0.299045	0.700955
SHOCT	2	5840	10	30370	0.299045	0.700955
SHR3_chaperone	2	5840	10	30370	0.299045	0.700955
SIR2	2	5840	10	30370	0.299045	0.700955
SIS	2	5840	10	30370	0.299045	0.700955
SLIDE	2	5840	10	30370	0.299045	0.700955
Smr	2	5840	10	30370	0.299045	0.700955
SNF5	2	5840	10	30370	0.299045	0.700955
Sod_Fe_N	2	5840	10	30370	0.299045	0.700955
Solute_trans_a	2	5840	10	30370	0.299045	0.700955
SPRY	2	5840	10	30370	0.299045	0.700955
Ssu72	2	5840	10	30370	0.299045	0.700955
STE2	2	5840	10	30370	0.299045	0.700955
STE3	2	5840	10	30370	0.299045	0.700955
STT3	2	5840	10	30370	0.299045	0.700955
Suc_Fer-like	2	5840	10	30370	0.299045	0.700955
Sulfate_tra_GLY	2	5840	10	30370	0.299045	0.700955
Syntaxin	2	5840	10	30370	0.299045	0.700955
TAF	2	5840	10	30370	0.299045	0.700955
TatD_DNase	2	5840	10	30370	0.299045	0.700955
Tbf5	2	5840	10	30370	0.299045	0.700955
TBP	2	5840	10	30370	0.299045	0.700955
TBPIP	2	5840	10	30370	0.299045	0.700955
TCTP	2	5840	10	30370	0.299045	0.700955
Tfb2	2	5840	10	30370	0.299045	0.700955
TFIIE_alpha	2	5840	10	30370	0.299045	0.700955
TFIIF_beta	2	5840	10	30370	0.299045	0.700955
TFR_dimer	2	5840	10	30370	0.299045	0.700955
Thg1	2	5840	10	30370	0.299045	0.700955
Thiolase_N	2	5840	10	30370	0.299045	0.700955
Thr_dehydrat_C	2	5840	10	30370	0.299045	0.700955
Thr_synth_N	2	5840	10	30370	0.299045	0.700955
Thymidylat_synt	2	5840	10	30370	0.299045	0.700955
Thymidylate_kin	2	5840	10	30370	0.299045	0.700955
TIM	2	5840	10	30370	0.299045	0.700955
Tim54	2	5840	10	30370	0.299045	0.700955
Tmemb_14	2	5840	10	30370	0.299045	0.700955
Toprim	2	5840	10	30370	0.299045	0.700955
TP_methylase	2	5840	10	30370	0.299045	0.700955
TPT	2	5840	10	30370	0.299045	0.700955
Transaldolase	2	5840	10	30370	0.299045	0.700955
Transcrip_reg	2	5840	10	30370	0.299045	0.700955
Transketolase_C	2	5840	10	30370	0.299045	0.700955
Transketolase_N	2	5840	10	30370	0.299045	0.700955
Transthyretin	2	5840	10	30370	0.299045	0.700955
Trehalose_PPase	2	5840	10	30370	0.299045	0.700955
TRM	2	5840	10	30370	0.299045	0.700955
TrmE_N	2	5840	10	30370	0.299045	0.700955
tRNA_int_endo	2	5840	10	30370	0.299045	0.700955
tRNA_Me_trans	2	5840	10	30370	0.299045	0.700955
tRNA_SAD	2	5840	10	30370	0.299045	0.700955
tRNA-synt_1c_C	2	5840	10	30370	0.299045	0.700955
tRNA-synt_1e	2	5840	10	30370	0.299045	0.700955
Tropomyosin_1	2	5840	10	30370	0.299045	0.700955
Trp_syntA	2	5840	10	30370	0.299045	0.700955
TruB_N	2	5840	10	30370	0.299045	0.700955
Tubulin_C	2	5840	10	30370	0.299045	0.700955
Tudor-knot	2	5840	10	30370	0.299045	0.700955
Tyr_Deacylase	2	5840	10	30370	0.299045	0.700955
U3_assoc_6	2	5840	10	30370	0.299045	0.700955
UBA_4	2	5840	10	30370	0.299045	0.700955
UbiA	2	5840	10	30370	0.299045	0.700955
UCR_14kD	2	5840	10	30370	0.299045	0.700955
UCR_TM	2	5840	10	30370	0.299045	0.700955
UcrQ	2	5840	10	30370	0.299045	0.700955
UDPGP	2	5840	10	30370	0.299045	0.700955
UFD1	2	5840	10	30370	0.299045	0.700955
UPF0160	2	5840	10	30370	0.299045	0.700955
UPRTase	2	5840	10	30370	0.299045	0.700955
Ureidogly_hydro	2	5840	10	30370	0.299045	0.700955
Urm1	2	5840	10	30370	0.299045	0.700955
URO-D	2	5840	10	30370	0.299045	0.700955
Utp11	2	5840	10	30370	0.299045	0.700955
Utp8	2	5840	10	30370	0.299045	0.700955
UvrD-helicase	2	5840	10	30370	0.299045	0.700955
V-ATPase_C	2	5840	10	30370	0.299045	0.700955
V-ATPase_G	2	5840	10	30370	0.299045	0.700955
vATP-synt_AC39	2	5840	10	30370	0.299045	0.700955
vATP-synt_E	2	5840	10	30370	0.299045	0.700955
Vhr1	2	5840	10	30370	0.299045	0.700955
VHS	2	5840	10	30370	0.299045	0.700955
Voltage_CLC	2	5840	10	30370	0.299045	0.700955
Vps26	2	5840	10	30370	0.299045	0.700955
Vps35	2	5840	10	30370	0.299045	0.700955
Vps4_C	2	5840	10	30370	0.299045	0.700955
W2	2	5840	10	30370	0.299045	0.700955
WAC_Acf1_DNA_bd	2	5840	10	30370	0.299045	0.700955
WGG	2	5840	10	30370	0.299045	0.700955
WH1	2	5840	10	30370	0.299045	0.700955
WLM	2	5840	10	30370	0.299045	0.700955
Xpo1	2	5840	10	30370	0.299045	0.700955
Y_phosphatase	2	5840	10	30370	0.299045	0.700955
YjeF_N	2	5840	10	30370	0.299045	0.700955
zf-C2H2_2	2	5840	10	30370	0.299045	0.700955
zf-C2H2_6	2	5840	10	30370	0.299045	0.700955
zf-C4pol	2	5840	10	30370	0.299045	0.700955
zf-DNL	2	5840	10	30370	0.299045	0.700955
zf-LYAR	2	5840	10	30370	0.299045	0.700955
zf-met	2	5840	10	30370	0.299045	0.700955
zf-RING_4	2	5840	10	30370	0.299045	0.700955
zf-UBP	2	5840	10	30370	0.299045	0.700955
zf-UBR	2	5840	10	30370	0.299045	0.700955
zf-ZPR1	2	5840	10	30370	0.299045	0.700955
PPTA	8	5840	38	30370	0.300567	0.699433
Pribosyltran_N	8	5840	38	30370	0.300567	0.699433
CN_hydrolase	5	5840	24	30370	0.308592	0.691408
EFG_C	5	5840	24	30370	0.308592	0.691408
Glyco_transf_22	5	5840	24	30370	0.308592	0.691408
HATPase_c_3	5	5840	24	30370	0.308592	0.691408
PHD	5	5840	24	30370	0.308592	0.691408
RCC1	5	5840	24	30370	0.308592	0.691408
Ribosomal_L18e	5	5840	24	30370	0.308592	0.691408
PIR	21	5840	102	30370	0.310578	0.689422
CBS	11	5840	53	30370	0.314111	0.685889
Ank_2	12	5840	58	30370	0.31704	0.68296
Arm	12	5840	58	30370	0.31704	0.68296
C2	12	5840	58	30370	0.31704	0.68296
CPSase_L_D2	6	5840	29	30370	0.317787	0.682213
Glutaredoxin	6	5840	29	30370	0.317787	0.682213
Glyco_hydro_72	6	5840	29	30370	0.317787	0.682213
HMG_box	6	5840	29	30370	0.317787	0.682213
NUDIX	6	5840	29	30370	0.317787	0.682213
PAP2	6	5840	29	30370	0.317787	0.682213
PCI	6	5840	29	30370	0.317787	0.682213
RSN1_TM	6	5840	29	30370	0.317787	0.682213
SNARE	6	5840	29	30370	0.317787	0.682213
SH3_1	14	5840	68	30370	0.321433	0.678567
2-Hacid_dh_C	3	5840	15	30370	0.323075	0.676925
A_deaminase	3	5840	15	30370	0.323075	0.676925
AAA_11	3	5840	15	30370	0.323075	0.676925
AAA_12	3	5840	15	30370	0.323075	0.676925
AAA_2	3	5840	15	30370	0.323075	0.676925
ABC_trans_N	3	5840	15	30370	0.323075	0.676925
Abhydrolase_1	3	5840	15	30370	0.323075	0.676925
Ala_racemase_N	3	5840	15	30370	0.323075	0.676925
Allantoicase	3	5840	15	30370	0.323075	0.676925
Amino_oxidase	3	5840	15	30370	0.323075	0.676925
ApbA	3	5840	15	30370	0.323075	0.676925
Biotin_carb_C	3	5840	15	30370	0.323075	0.676925
CAP	3	5840	15	30370	0.323075	0.676925
CBF	3	5840	15	30370	0.323075	0.676925
Chromo	3	5840	15	30370	0.323075	0.676925
ClpB_D2-small	3	5840	15	30370	0.323075	0.676925
COX4	3	5840	15	30370	0.323075	0.676925
CTP_transf_2	3	5840	15	30370	0.323075	0.676925
Cu-oxidase_3	3	5840	15	30370	0.323075	0.676925
CybS	3	5840	15	30370	0.323075	0.676925
Cyclin	3	5840	15	30370	0.323075	0.676925
DEP	3	5840	15	30370	0.323075	0.676925
Diphthamide_syn	3	5840	15	30370	0.323075	0.676925
DnaJ_CXXCXGXG	3	5840	15	30370	0.323075	0.676925
DUF3835	3	5840	15	30370	0.323075	0.676925
DUF866	3	5840	15	30370	0.323075	0.676925
eIF-5_eIF-2B	3	5840	15	30370	0.323075	0.676925
Epimerase	3	5840	15	30370	0.323075	0.676925
eRF1_1	3	5840	15	30370	0.323075	0.676925
ERGIC_N	3	5840	15	30370	0.323075	0.676925
FAD_binding_8	3	5840	15	30370	0.323075	0.676925
FATC	3	5840	15	30370	0.323075	0.676925
FKS1_dom1	3	5840	15	30370	0.323075	0.676925
FYVE	3	5840	15	30370	0.323075	0.676925
G-patch	3	5840	15	30370	0.323075	0.676925
Gar1	3	5840	15	30370	0.323075	0.676925
GATase_2	3	5840	15	30370	0.323075	0.676925
GDPD	3	5840	15	30370	0.323075	0.676925
Got1	3	5840	15	30370	0.323075	0.676925
HCO3_cotransp	3	5840	15	30370	0.323075	0.676925
HEAT_EZ	3	5840	15	30370	0.323075	0.676925
HIG_1_N	3	5840	15	30370	0.323075	0.676925
HlyIII	3	5840	15	30370	0.323075	0.676925
HR1	3	5840	15	30370	0.323075	0.676925
Hydrolase_like	3	5840	15	30370	0.323075	0.676925
ICE2	3	5840	15	30370	0.323075	0.676925
IF-2B	3	5840	15	30370	0.323075	0.676925
Ketoacyl-synt_C	3	5840	15	30370	0.323075	0.676925
LicD	3	5840	15	30370	0.323075	0.676925
LRR_1	3	5840	15	30370	0.323075	0.676925
LTV	3	5840	15	30370	0.323075	0.676925
Lum_binding	3	5840	15	30370	0.323075	0.676925
MBOAT	3	5840	15	30370	0.323075	0.676925
Mem_trans	3	5840	15	30370	0.323075	0.676925
Methyltransf_11	3	5840	15	30370	0.323075	0.676925
MGS	3	5840	15	30370	0.323075	0.676925
MOZ_SAS	3	5840	15	30370	0.323075	0.676925
MutS_III	3	5840	15	30370	0.323075	0.676925
MutS_V	3	5840	15	30370	0.323075	0.676925
Nitroreductase	3	5840	15	30370	0.323075	0.676925
Nol1_Nop2_Fmu	3	5840	15	30370	0.323075	0.676925
NTP_transferase	3	5840	15	30370	0.323075	0.676925
OTCace_N	3	5840	15	30370	0.323075	0.676925
PAH	3	5840	15	30370	0.323075	0.676925
PBP	3	5840	15	30370	0.323075	0.676925
Pept_tRNA_hydro	3	5840	15	30370	0.323075	0.676925
Peptidase_M18	3	5840	15	30370	0.323075	0.676925
Peptidase_M41	3	5840	15	30370	0.323075	0.676925
Peptidase_S10	3	5840	15	30370	0.323075	0.676925
Pkinase_C	3	5840	15	30370	0.323075	0.676925
PLDc_2	3	5840	15	30370	0.323075	0.676925
PUA	3	5840	15	30370	0.323075	0.676925
Pyrophosphatase	3	5840	15	30370	0.323075	0.676925
Rad60-SLD	3	5840	15	30370	0.323075	0.676925
Ran_BP1	3	5840	15	30370	0.323075	0.676925
RasGAP	3	5840	15	30370	0.323075	0.676925
RasGEF	3	5840	15	30370	0.323075	0.676925
RasGEF_N	3	5840	15	30370	0.323075	0.676925
RF-1	3	5840	15	30370	0.323075	0.676925
Ribonuc_L-PSP	3	5840	15	30370	0.323075	0.676925
Ribosomal_L1	3	5840	15	30370	0.323075	0.676925
Ribosomal_L16	3	5840	15	30370	0.323075	0.676925
Ribosomal_L22	3	5840	15	30370	0.323075	0.676925
Ribosomal_S10	3	5840	15	30370	0.323075	0.676925
Ribosomal_S17	3	5840	15	30370	0.323075	0.676925
Ribosomal_S19	3	5840	15	30370	0.323075	0.676925
Ribosomal_S4	3	5840	15	30370	0.323075	0.676925
Ribosomal_S8	3	5840	15	30370	0.323075	0.676925
Ribosomal_S9	3	5840	15	30370	0.323075	0.676925
RNA_pol_Rpb2_2	3	5840	15	30370	0.323075	0.676925
RNA_pol_Rpb2_3	3	5840	15	30370	0.323075	0.676925
RNA_pol_Rpb2_5	3	5840	15	30370	0.323075	0.676925
RNA_pol_Rpb2_6	3	5840	15	30370	0.323075	0.676925
RNA_pol_Rpb2_7	3	5840	15	30370	0.323075	0.676925
RNB	3	5840	15	30370	0.323075	0.676925
Rtt106	3	5840	15	30370	0.323075	0.676925
SAP	3	5840	15	30370	0.323075	0.676925
SBDS	3	5840	15	30370	0.323075	0.676925
Sds3	3	5840	15	30370	0.323075	0.676925
Sec23_BS	3	5840	15	30370	0.323075	0.676925
Sec23_helical	3	5840	15	30370	0.323075	0.676925
Sec23_trunk	3	5840	15	30370	0.323075	0.676925
SelR	3	5840	15	30370	0.323075	0.676925
Semialdhyde_dh	3	5840	15	30370	0.323075	0.676925
Sod_Cu	3	5840	15	30370	0.323075	0.676925
STAS	3	5840	15	30370	0.323075	0.676925
Sulfate_transp	3	5840	15	30370	0.323075	0.676925
SUN	3	5840	15	30370	0.323075	0.676925
TFIIA	3	5840	15	30370	0.323075	0.676925
TFIID-31kDa	3	5840	15	30370	0.323075	0.676925
TGS	3	5840	15	30370	0.323075	0.676925
THF_DHG_CYH_C	3	5840	15	30370	0.323075	0.676925
TRAPP	3	5840	15	30370	0.323075	0.676925
tRNA-synt_1c	3	5840	15	30370	0.323075	0.676925
tRNA-synt_1g	3	5840	15	30370	0.323075	0.676925
tRNA-synt_2d	3	5840	15	30370	0.323075	0.676925
tRNA-synt_His	3	5840	15	30370	0.323075	0.676925
UPF0016	3	5840	15	30370	0.323075	0.676925
Uricase	3	5840	15	30370	0.323075	0.676925
Utp12	3	5840	15	30370	0.323075	0.676925
V_ATPase_I	3	5840	15	30370	0.323075	0.676925
YEATS	3	5840	15	30370	0.323075	0.676925
zf-CSL	3	5840	15	30370	0.323075	0.676925
zf-DHHC	3	5840	15	30370	0.323075	0.676925
zf-Sec23_Sec24	3	5840	15	30370	0.323075	0.676925
HA2	7	5840	34	30370	0.324522	0.675478
AA_permease	17	5840	83	30370	0.325539	0.674461
AIP3	1	5840	6	30370	0.325709	0.674291
ALG3	1	5840	6	30370	0.325709	0.674291
AMMECR1	1	5840	6	30370	0.325709	0.674291
APG6	1	5840	6	30370	0.325709	0.674291
Cnd1_N	1	5840	6	30370	0.325709	0.674291
DAGAT	1	5840	6	30370	0.325709	0.674291
DDE_1	1	5840	6	30370	0.325709	0.674291
DUF1720	1	5840	6	30370	0.325709	0.674291
DUF3381	1	5840	6	30370	0.325709	0.674291
DUF747	1	5840	6	30370	0.325709	0.674291
GIDA	1	5840	6	30370	0.325709	0.674291
Git3_C	1	5840	6	30370	0.325709	0.674291
Glyco_hydro_47	1	5840	6	30370	0.325709	0.674291
HGTP_anticodon2	1	5840	6	30370	0.325709	0.674291
HTH_3	1	5840	6	30370	0.325709	0.674291
MAS20	1	5840	6	30370	0.325709	0.674291
MMS19_N	1	5840	6	30370	0.325709	0.674291
MRP-L47	1	5840	6	30370	0.325709	0.674291
Mso1_Sec1_bdg	1	5840	6	30370	0.325709	0.674291
Mss4	1	5840	6	30370	0.325709	0.674291
Npa1	1	5840	6	30370	0.325709	0.674291
Nup84_Nup100	1	5840	6	30370	0.325709	0.674291
Ofd1_CTDD	1	5840	6	30370	0.325709	0.674291
ORC5_C	1	5840	6	30370	0.325709	0.674291
PAP1	1	5840	6	30370	0.325709	0.674291
Rad52_Rad22	1	5840	6	30370	0.325709	0.674291
Ribosomal_S15	1	5840	6	30370	0.325709	0.674291
RNA_pol_Rpb1_6	1	5840	6	30370	0.325709	0.674291
RNA_pol_Rpb1_7	1	5840	6	30370	0.325709	0.674291
Rsa3	1	5840	6	30370	0.325709	0.674291
Sec3_C	1	5840	6	30370	0.325709	0.674291
Sod_Fe_C	1	5840	6	30370	0.325709	0.674291
SURF4	1	5840	6	30370	0.325709	0.674291
SURF6	1	5840	6	30370	0.325709	0.674291
Tcp11	1	5840	6	30370	0.325709	0.674291
TFIIA_gamma_C	1	5840	6	30370	0.325709	0.674291
Thoc2	1	5840	6	30370	0.325709	0.674291
Mito_carr	83	5840	416	30370	0.32668	0.67332
Helicase_C	55	5840	274	30370	0.328029	0.671971
Mannosyl_trans3	8	5840	39	30370	0.329598	0.670402
PH	8	5840	39	30370	0.329598	0.670402
Transp_cyt_pur	8	5840	39	30370	0.329598	0.670402
zf-C3HC4	8	5840	39	30370	0.329598	0.670402
Cyt-b5	9	5840	44	30370	0.333499	0.666501
IBN_N	9	5840	44	30370	0.333499	0.666501
DEAD	43	5840	214	30370	0.336011	0.663989
AA_kinase	4	5840	20	30370	0.336905	0.663095
Aha1_N	4	5840	20	30370	0.336905	0.663095
Aminotran_5	4	5840	20	30370	0.336905	0.663095
AMP-binding	4	5840	20	30370	0.336905	0.663095
AT_hook	4	5840	20	30370	0.336905	0.663095
ATP-synt_ab	4	5840	20	30370	0.336905	0.663095
ATP-synt_ab_C	4	5840	20	30370	0.336905	0.663095
Bap31	4	5840	20	30370	0.336905	0.663095
Bul1_C	4	5840	20	30370	0.336905	0.663095
CBFD_NFYB_HMF	4	5840	20	30370	0.336905	0.663095
CH	4	5840	20	30370	0.336905	0.663095
CK_II_beta	4	5840	20	30370	0.336905	0.663095
COX6B	4	5840	20	30370	0.336905	0.663095
CPSase_sm_chain	4	5840	20	30370	0.336905	0.663095
CTDII	4	5840	20	30370	0.336905	0.663095
DAHP_synth_1	4	5840	20	30370	0.336905	0.663095
DAO	4	5840	20	30370	0.336905	0.663095
DNA_pol_B	4	5840	20	30370	0.336905	0.663095
DSPc	4	5840	20	30370	0.336905	0.663095
DUF202	4	5840	20	30370	0.336905	0.663095
DUF2403	4	5840	20	30370	0.336905	0.663095
DUF4217	4	5840	20	30370	0.336905	0.663095
FAD_binding_4	4	5840	20	30370	0.336905	0.663095
FSH1	4	5840	20	30370	0.336905	0.663095
FTR1	4	5840	20	30370	0.336905	0.663095
GATA	4	5840	20	30370	0.336905	0.663095
GDI	4	5840	20	30370	0.336905	0.663095
GHMP_kinases_N	4	5840	20	30370	0.336905	0.663095
Glucan_synthase	4	5840	20	30370	0.336905	0.663095
Glycos_transf_1	4	5840	20	30370	0.336905	0.663095
HATPase_c	4	5840	20	30370	0.336905	0.663095
HECT	4	5840	20	30370	0.336905	0.663095
Hexokinase_1	4	5840	20	30370	0.336905	0.663095
Hist_deacetyl	4	5840	20	30370	0.336905	0.663095
HMGL-like	4	5840	20	30370	0.336905	0.663095
HSF_DNA-bind	4	5840	20	30370	0.336905	0.663095
JAB	4	5840	20	30370	0.336905	0.663095
Lactamase_B	4	5840	20	30370	0.336905	0.663095
MARVEL	4	5840	20	30370	0.336905	0.663095
Methyltransf_16	4	5840	20	30370	0.336905	0.663095
MIP	4	5840	20	30370	0.336905	0.663095
MPC	4	5840	20	30370	0.336905	0.663095
MTHFR	4	5840	20	30370	0.336905	0.663095
Myosin_head	4	5840	20	30370	0.336905	0.663095
Na_H_Exchanger	4	5840	20	30370	0.336905	0.663095
NAD_binding_6	4	5840	20	30370	0.336905	0.663095
NOP5NT	4	5840	20	30370	0.336905	0.663095
PDR_CDR	4	5840	20	30370	0.336905	0.663095
Peptidase_S8	4	5840	20	30370	0.336905	0.663095
Pil1	4	5840	20	30370	0.336905	0.663095
PRELI	4	5840	20	30370	0.336905	0.663095
Prenyltrans	4	5840	20	30370	0.336905	0.663095
PseudoU_synth_1	4	5840	20	30370	0.336905	0.663095
Rep_fac_C	4	5840	20	30370	0.336905	0.663095
Ribosomal_L10	4	5840	20	30370	0.336905	0.663095
Ribosomal_L11_N	4	5840	20	30370	0.336905	0.663095
Ribosomal_L13	4	5840	20	30370	0.336905	0.663095
Ribosomal_L24e	4	5840	20	30370	0.336905	0.663095
Ribosomal_S13	4	5840	20	30370	0.336905	0.663095
Ribosomal_S2	4	5840	20	30370	0.336905	0.663095
Ribosomal_S8e	4	5840	20	30370	0.336905	0.663095
RLI	4	5840	20	30370	0.336905	0.663095
RNA_pol_L	4	5840	20	30370	0.336905	0.663095
RNA_pol_L_2	4	5840	20	30370	0.336905	0.663095
RNA_pol_Rpb2_1	4	5840	20	30370	0.336905	0.663095
RWD	4	5840	20	30370	0.336905	0.663095
SET	4	5840	20	30370	0.336905	0.663095
SH3_9	4	5840	20	30370	0.336905	0.663095
SMC_hinge	4	5840	20	30370	0.336905	0.663095
SRF-TF	4	5840	20	30370	0.336905	0.663095
Sybindin	4	5840	20	30370	0.336905	0.663095
TF_Zn_Ribbon	4	5840	20	30370	0.336905	0.663095
TFIIB	4	5840	20	30370	0.336905	0.663095
TFIID-18kDa	4	5840	20	30370	0.336905	0.663095
Tim17	4	5840	20	30370	0.336905	0.663095
TIP49	4	5840	20	30370	0.336905	0.663095
Transket_pyr	4	5840	20	30370	0.336905	0.663095
UAA	4	5840	20	30370	0.336905	0.663095
UBX	4	5840	20	30370	0.336905	0.663095
WSC	4	5840	20	30370	0.336905	0.663095
XRN_N	4	5840	20	30370	0.336905	0.663095
Sel1	11	5840	54	30370	0.338921	0.661079
Septin	12	5840	59	30370	0.340798	0.659202
Fungal_trans	13	5840	64	30370	0.342274	0.657726
His_Phos_1	13	5840	64	30370	0.342274	0.657726
AAA	31	5840	154	30370	0.343018	0.656982
HSP70	14	5840	69	30370	0.343427	0.656573
SNF2_N	16	5840	79	30370	0.344989	0.655011
DnaJ	25	5840	124	30370	0.345434	0.654566
AA_permease_2	5	5840	25	30370	0.345762	0.654238
ATP_bind_1	5	5840	25	30370	0.345762	0.654238
BRCT	5	5840	25	30370	0.345762	0.654238
CAF1C_H4-bd	5	5840	25	30370	0.345762	0.654238
CDP-OH_P_transf	5	5840	25	30370	0.345762	0.654238
DNA_pol_B_exo1	5	5840	25	30370	0.345762	0.654238
Ferric_reduct	5	5840	25	30370	0.345762	0.654238
FKBP_C	5	5840	25	30370	0.345762	0.654238
GCR1_C	5	5840	25	30370	0.345762	0.654238
Glyco_transf_20	5	5840	25	30370	0.345762	0.654238
HGTP_anticodon	5	5840	25	30370	0.345762	0.654238
Hydrolase_6	5	5840	25	30370	0.345762	0.654238
MIR	5	5840	25	30370	0.345762	0.654238
Peptidase_M1	5	5840	25	30370	0.345762	0.654238
PP2C	5	5840	25	30370	0.345762	0.654238
Prefoldin_2	5	5840	25	30370	0.345762	0.654238
Pribosyltran	5	5840	25	30370	0.345762	0.654238
RhoGAP	5	5840	25	30370	0.345762	0.654238
S4	5	5840	25	30370	0.345762	0.654238
SHS2_Rpb7-N	5	5840	25	30370	0.345762	0.654238
Syja_N	5	5840	25	30370	0.345762	0.654238
Synaptobrevin	5	5840	25	30370	0.345762	0.654238
Tubulin	5	5840	25	30370	0.345762	0.654238
[truncated: 240 more rows]
