# Supplementary material for: Genome Sequencing and Comparative Analysis of Three Hanseniaspora uvarum Indigenous Wine Strains Reveal Remarkable Biotechnological Potential
Source: Front Microbiol. 2020 Jan 21;10:3133. doi: 10.3389/fmicb.2019.03133 (PMC6986195; doi:10.3389/fmicb.2019.03133)
Supplement: TABLE S5 — Occurrence of selected PFAM domains in species-specific genes. Domains are indicated in the rows and species in the columns. [file Data_Sheet_2.xls]

## Sheet: Cdomains
	Hanseniaspora (spHNB-2018a)	H. uvarum (strain H20)	H. uvarum (strain H4)	H. uvarum (strain AWRI3581)	H. uvarum (strain 34-9)	H. singularis (strain ZIM2326)	H. clermontiae (strain NRRL Y-27515)	H. pseudoguilliermondii (strain ZIM213)	H. uvarum (strain AWRI3580)	H. guilliermondii (strain UTAD222)	H. opuntiae (strain AWRI3578)	H. osmophila (strain AWRI3579)	H. valbyensis (strain NRRL Y-1626)	H. vinae (strain T02/19AF)	H. vinae (strain T02/05AF)	H. uvarum (strain CBA6001)	H.uvarum (strain H2)
TPP_enzyme	1	1	1	1	1	1	1	1	1	1	1	1	1	1	1	1	1
AA_permease	7	1	1	1	6	14	7	3	1	1	3	4	13	1	1	6	3
PF00916	1	1	1	1	1	1	1	1	1	1	1	1	1	1	1	3	1
PF02776	3	1	1	3	1	3	3	3	3	3	3	1	3	1	1	3	1
ADH_N	4	1	1	2	1	1	4	2	3	1	1	3	2	4	3	2	1
Aldedh	1	1	1	1	1	1	1	1	1	1	1	1	2	1	1	2	1
OPT	1	2	2	5	3	4	5	6	6	6	3	2	4	2	2	7	2
Flocculin	7	1	1	3	1	36	27	8	7	6	3	10	10	4	2	1	4
PF00205	2	1	1	3	1	3	3	3	3	3	3	1	3	1	1	2	1
PF02775	3	1	1	3	1	3	3	3	3	3	4	1	3	1	1	2	2
PF08240	4	1	1	2	1	1	4	2	3	1	1	3	2	4	3	2	1
AA_permease_2	2	1	1	1	1	5	1	1	1	1	1	3	5	1	1	3	1
Flocculin_t3	4	1	1	1	1	1	2	1	1	1	1	2	4	2	2	1	1
